# Supplementary material for: GPR146 in adipose tissue drives adipose-liver crosstalk and promotes hepatic steatosis in mice
Source: Nat Commun. 2026 Mar 3;17:3389. doi: 10.1038/s41467-026-70136-5 (PMC13065827; doi:10.1038/s41467-026-70136-5)
Supplement: Supplementary file 4 — Source Data [file 41467_2026_70136_MOESM4_ESM.xlsx]

## Sheet: Fig.1
Figure 1a	These two HE staining images are original and were used without any modification.
Figure 1b	chow +/+	chow -/-	HFD +/+	HFD -/-
	20.2374	32.3992	99.7129	29.862
	19.4092	22.0596	40.5743	31.5185
	18.4705	32.206	40.6737	41.2148
	33.8763	26.3804	42.0983	38.8183
	14.8261	17.3661	31.6069	16.5986
	17.9321	16.3446	40.7178	12.3247
	33.0757	10.2844	43.1806	33.6278
	21.3694	13.7769	38.8846	14.3236
			58.2223	51.8895
			101.607	39.2263
			71.5086	31.3283
			38.3062	21.5111
			78.964	36.3954
Figure 1c	chow +/+	chow -/-	HFD +/+	HFD -/-
	13.6934	15.4307	59.4744	13.8569
	10.5256	15.6861	19.3752	15.1445
	7.35766	14.8175	29.1854	16.0029
	14.1533	8.07299	29.0628	13.7343
	11.4963	8.0219	40.5898	19.0073
	9.29927	7.45985	30.7796	17.0453
	9.24818	8.12409	15.819	10.7912
	8.58394		19.2525	10.546
			18.3942	12.8759
			16.0642	15.819
			28.4496	14.2248
				19.2525
Figure 1d	These two HE staining images are original and were used without any modification.
Figure 1e	chow +/+	chow -/-	HFD +/+	HFD -/-
	23.0861	19.6172	54.2265	20.7337
	34.2504	27.7512	54.7847	29.9442
	19.0989	21.3118	52.512	30.7018
	19.677	21.87	56.4593	25.5582
	26.256	20.7536	48.8437	53.1101
	27.193	30.0837	39.3142	29.386
	34.3102	34.689	54.8246	39.075
	26.9338	18.6005	31.6587	40.1515
Figure 1f	chow +/+	chow -/-	HFD +/+	HFD -/-
	6.38686	6.28467	14.5314	10.546
	6.54015	5.67153	16.6161	10.9752
	12.0584	10.8321	40.2219	17.1066
	10.6788	9.65694	13.4891	10.6686
	11.3942	7.30657	13.1212	12.8759
	11.0876	13.8978	14.5314	12.692
	10.0657	12.2628	23.8949	23.6058
	6.0292	11.1387	20.7854	9.93285
			14.9606	7.90949
			27.7752	9.50365
Figure 1g	Metabolite	1_Gpr+/+	2_Gpr+/+	3_Gpr+/+	4_Gpr+/+	5_Gpr+/+	6_Gpr+/+	7_Gpr+/+	8_Gpr-/-	9_Gpr-/-	10_Gpr-/-	11_Gpr-/-	12_Gpr-/-	13_Gpr-/-	14_Gpr-/-
	C14:1 MAG	0.00307821	0.00290654	0.00305271	0.00265655	0.00267383	0.00268419	0.0034074	0.00298619	0.00320993	0.00322972	0.00247415	0.00318317	0.00264686	0.00280498
	C16:1 MAG	0.00165491	0.00222456	0.00210123	0.00233282	0.00239456	0.00263217	0.00206164	0.00188952	0.00218143	0.0020527	0.00207328	0.0022776	0.00237135	0.00201127
	C18:0 MAG	0.935884	0.47872	0.503325	0.51409	0.504527	0.599186	0.49931	0.689843	0.551591	0.519519	0.423495	0.460039	0.486314	0.438135
	C22:1 MAG	1.34764	1.46194	1.36885	1.38734	1.34625	1.38836	1.38509	1.45141	1.45415	1.32009	1.35862	1.41453	1.36858	1.32662
	C30:0 DAG	0.0688047	0.0632038	0.0453351	0.0442044	0.0621906	0.0815068	0.0449591	0.0312424	0.0236785	0.0281938	0.0144841	0.0131353	0.0385244	0.0126231
	C32:2 DAG	0.668629	0.290161	0.199968	0.139539	0.254865	0.450874	0.182717	0.201628	0.0934283	0.112782	0.0417923	0.0291466	0.149746	0.0475268
	C32:1 DAG	1.16302	0.99025	0.969627	0.621105	0.824658	1.03861	0.575393	0.723944	0.529011	0.716171	0.296492	0.217638	0.843226	0.302552
	C32:0 DAG	0.753316	0.805622	0.71504	0.545418	0.721731	0.791537	0.565279	0.636155	0.458668	0.587922	0.324156	0.338759	0.651259	0.293536
	C34:3 DAG	4.67419	3.89228	3.18593	2.19761	3.49648	4.94139	2.60718	2.29975	1.20639	2.08846	0.585283	0.467626	2.54231	0.680148
	C34:2 DAG	9.8039	11.7866	9.66206	7.97601	10.306	12.1235	9.49256	7.56617	5.84913	7.00351	4.44182	3.23023	8.61287	3.99989
	C34:1 DAG	12.4868	13.7288	12.9183	11.0112	12.2766	13.6974	11.3021	10.5667	8.95947	10.1665	6.58937	5.56216	11.542	6.09267
	C34:0 DAG	0.714323	0.401515	0.384	0.265172	0.352803	0.457401	0.322827	0.440859	0.284243	0.312093	0.174795	0.185096	0.297442	0.155329
	C36:3 DAG	22.1019	17.3173	15.3169	13.9421	16.0463	20.7279	17.2899	16.979	13.7274	14.5385	8.25524	7.24573	14.5134	8.69085
	C36:2 DAG	20.8985	14.0241	14.296	11.6295	13.8288	16.5354	13.9437	16.0875	13.1191	13.6515	7.24964	6.52598	12.2533	7.41482
	C36:1 DAG	5.24775	1.64862	2.36011	1.2311	1.57101	2.11671	1.72501	2.74558	1.82823	1.7995	0.713536	0.656341	1.66033	0.679489
	C36:0 DAG	0.299036	0.258555	0.275832	0.210978	0.223431	0.240848	0.212945	0.266497	0.233697	0.235425	0.186656	0.201942	0.217503	0.187321
	C36:4 DAG	11.827	6.3644	4.39237	4.58071	5.55884	8.73093	5.8185	6.58063	3.03288	4.73132	2.07003	1.59899	4.49086	2.02786
	C38:5 DAG	8.99389	3.37324	3.69943	2.98022	3.44865	3.73775	2.31793	6.30954	3.1147	4.63984	1.86774	1.64098	3.42489	1.73717
	C38:4 DAG	2.22016	2.51662	2.1154	2.64554	2.40782	2.14294	2.37819	2.41737	2.24818	2.50682	2.14758	2.06626	2.12117	1.7953
	C42:0 TAG	0.00681801	0.0116523	0.00283351	0.00210257	0.0119327	0.014401	0.00633839	0.00182409	0.000186667	0.00221458	0.00103841	0.0004706	0.00193595	3.59e-05
	C43:2 TAG	0.00912244	0.0264037	0.00992372	0.00609721	0.0201794	0.0243846	0.00872032	0.00135849	5.4e-05	0.00375021	4.67e-05	0.000264271	0.00426939	1.36e-05
	C43:1 TAG	0.00355348	0.00894607	0.0040321	0.00172192	0.00776392	0.00955087	0.00351969	0.000466509	9.07e-05	0.0014326	8.52e-05	0.000982298	0.000631057	8.72e-05
	C44:2 TAG	0.571095	1.13609	0.437667	0.345626	0.99304	1.14921	0.531402	0.218951	0.0910331	0.333858	0.0635069	0.077177	0.283911	0.0449717
	C44:1 TAG	0.197067	0.371652	0.16141	0.123094	0.337611	0.392949	0.18686	0.0846163	0.03287	0.133386	0.0124942	0.0213832	0.104433	0.0102445
	C44:0 TAG	0.00325286	0.000165755	0.000808582	0.00016196	0.00774844	0.0131825	0.00631906	0.00347139	0.00215971	0.000161067	0.00172116	0.00358048	0.000818105	0.00113031
	C45:3 TAG	0.0863879	0.085304	0.0530355	0.0390937	0.0726955	0.0758157	0.04206	0.0267551	0.00590668	0.0460455	0.0028153	0.00248575	0.0245281	0.00178542
	C45:2 TAG	0.0312738	0.0683283	0.0318881	0.0233775	0.0642097	0.0674165	0.0369285	0.0121091	0.00252104	0.0229142	0.000411758	0.00104525	0.0142992	0.000181509
	C45:1 TAG	0.00167932	0.000905588	0.000598784	0.00113945	0.0063294	0.00589271	0.00504302	0.000927802	5.2e-05	0.00108066	0.000244367	0.00309439	0.00072352	5e-05
	C46:4 TAG	0.710755	1.0016	0.369861	0.327064	0.753975	0.857339	0.409662	0.221186	0.0708325	0.336965	0.0311585	0.039466	0.232135	0.0259206
	C46:3 TAG	1.66969	2.46175	1.11369	1.14843	2.08922	2.33309	1.48457	0.794712	0.463035	1.02763	0.316854	0.290225	0.850885	0.275227
	C46:2 TAG	1.40986	2.13325	1.05302	0.959577	1.93104	2.29602	1.41176	0.67122	0.308009	0.873488	0.144413	0.165535	0.717133	0.128156
	C46:1 TAG	0.241046	0.242247	0.159869	0.178747	0.316709	0.386002	0.290212	0.159969	0.101809	0.159017	0.0550244	0.0748056	0.146169	0.0500117
	C47:2 TAG	0.0331739	0.0489427	0.0423091	0.0424394	0.0794398	0.0755366	0.0582697	0.0221502	0.0149054	0.0238652	0.00779205	0.00885724	0.0281864	0.00612499
	C48:4 TAG	2.6039	4.11078	1.79423	1.61619	3.19567	3.66205	2.08919	1.01568	0.421619	1.3968	0.213517	0.263133	1.20783	0.199748
	C48:3 TAG	3.28326	4.08403	2.69864	2.37441	3.92174	4.57167	3.08413	1.60504	0.9829	1.94963	0.522146	0.581996	1.9815	0.500037
	C48:2 TAG	0.998818	1.26231	1.17601	1.0131	1.32846	1.6927	1.20956	0.839789	0.763433	0.822111	0.464671	0.462385	1.12611	0.496422
	C48:1 TAG	0.240405	0.256548	0.340004	0.294808	0.384981	0.404113	0.327729	0.240848	0.301999	0.209123	0.236651	0.259927	0.400321	0.268811
	C48:0 TAG	0.00790291	0.00282358	0.015222	0.0452002	0.0327782	0.0327411	0.0394226	0.0648768	0.071142	0.0435497	0.141387	0.285246	0.0684468	0.15989
	C49:3 TAG	0.097221	0.131713	0.124885	0.125988	0.156044	0.167334	0.157618	0.0895657	0.0868796	0.11269	0.05286	0.045773	0.116833	0.0537868
	C49:2 TAG	0.00362064	0.0187275	0.0129249	0.0137629	0.0215356	0.0251547	0.0322787	0.0269209	0.0281418	0.0102297	0.018379	0.0237375	0.00924384	0.0283851
	C50:6 TAG	2.88099	4.39908	2.14631	1.52643	3.24774	3.38361	1.67567	1.0319	0.381344	1.48357	0.149571	0.20517	1.37467	0.153803
	C50:5 TAG	5.24387	7.92251	5.63938	3.88261	6.46529	6.7159	4.12302	2.78537	1.55474	3.66766	0.65167	0.723854	3.83819	0.683454
	C50:4 TAG	6.31931	11.4822	9.03538	7.40509	10.1696	10.9681	8.1054	4.39835	3.96488	5.58995	2.18617	1.98319	7.47206	2.19083
	C50:3 TAG	4.52178	7.72182	7.01212	7.09628	7.7913	8.74675	7.44176	4.52623	5.6699	4.98092	3.84158	3.02652	7.49246	3.96597
	C50:2 TAG	4.52815	7.22709	6.92681	7.52378	7.45344	7.93998	7.81523	5.33139	6.46315	5.61155	5.52206	4.70277	7.87932	5.71727
	C50:1 TAG	3.0246	4.65573	4.86283	5.79503	5.88704	5.83473	5.73135	4.39698	4.82971	4.26399	4.73618	4.38227	6.94393	4.64771
	C50:0 TAG	0.0767442	0.285026	0.261746	0.386529	0.43262	0.34644	0.386466	0.291353	0.402317	0.183163	0.601176	0.961305	0.446505	0.594108
	C51:3 TAG	0.198292	0.456708	0.519654	0.573725	0.546855	0.486412	0.491268	0.283968	0.419687	0.309404	0.468636	0.324541	0.612065	0.464389
	C51:2 TAG	0.103664	0.287265	0.332385	0.393013	0.396259	0.293037	0.298552	0.199263	0.277188	0.180232	0.388888	0.280629	0.452715	0.38847
	C51:1 TAG	0.0142246	0.0595779	0.0749773	0.131752	0.140545	0.108109	0.106365	0.0725624	0.0978134	0.0529921	0.158132	0.143334	0.148212	0.150316
	C52:7 TAG	4.68482	6.62131	3.63884	2.78704	4.77285	4.84535	2.70839	2.0553	0.956194	2.80441	0.354375	0.460869	2.60501	0.400662
	C52:6 TAG	9.33413	14.1389	10.4661	9.10575	11.5482	11.6903	8.79089	6.13543	4.38522	7.71267	2.07464	2.22317	8.14828	2.29015
	C52:5 TAG	12.7333	21.3524	17.6137	19.829	19.067	20.4557	19.7247	12.4819	12.5642	13.8551	8.75704	7.77513	17.3492	8.53327
	C52:4 TAG	13.9869	23.2951	18.5909	20.64	19.4387	20.7534	22.755	14.507	18.7595	14.8374	18.8829	17.2461	19.4169	17.7746
	C52:3 TAG	14.8614	23.0128	19.4687	19.5377	19.0782	20.2594	19.9809	14.642	18.3642	15.3809	19.5124	18.6498	18.653	19.1303
	C52:2 TAG	19.0566	31.0698	25.6967	20.9395	22.3741	24.1762	21.4923	16.3052	18.2061	17.2441	17.6987	15.6459	21.2597	17.0185
	C52:1 TAG	5.42157	9.99587	9.07852	8.3171	10.4132	10.2254	9.64654	6.39133	6.90768	6.22025	5.11856	4.9161	9.4078	4.49352
	C52:0 TAG	0.294039	0.625116	0.724987	0.44291	0.599734	0.517534	0.430191	0.479803	0.439437	0.363167	0.466845	0.705954	0.532822	0.483972
	C53:3 TAG	0.754522	1.16101	0.914468	1.76752	1.38825	1.42626	1.71925	0.966433	1.19658	0.922142	1.10017	0.723423	1.40033	0.931194
	C53:2 TAG	1.01935	2.14534	1.70998	2.51029	2.68325	2.38569	2.49312	1.42889	1.61667	1.4098	1.30517	0.810813	2.41324	1.03631
	C54:8 TAG	6.67866	7.98113	6.15881	4.35128	6.04873	5.75939	3.78271	3.55893	1.96698	4.34702	0.95162	0.99073	4.64464	1.0466
	C54:7 TAG	11.5155	13.8913	11.6421	11.7159	12.649	12.2661	10.3401	9.31531	7.10976	10.3035	3.99834	3.99305	11.9447	4.30621
	C54:6 TAG	15.8575	15.4862	13.5623	15.2897	14.417	15.47	15.6232	15.7804	14.7802	15.2131	10.0516	9.81602	15.1359	10.0048
	C54:5 TAG	15.544	14.2694	12.298	14.1715	12.4785	13.6328	15.6862	14.2202	16.2894	13.3406	12.6383	13.2305	13.6017	12.4162
	C54:4 TAG	16.7562	14.672	13.2965	14.7928	13.7767	15.0257	17.1922	15.3591	17.5903	13.9044	14.1179	14.6943	14.6882	14.6845
	C54:3 TAG	21.2283	20.7291	18.3448	18.4021	17.862	19.0897	19.83	18.7997	20.6894	17.6898	13.7907	12.5265	17.9448	14.3936
	C54:2 TAG	15.4433	19.0621	17.8004	14.7593	16.7368	16.939	15.487	14.4115	14.4963	14.3428	7.52242	6.77142	15.7432	7.39222
	C54:1 TAG	4.46684	8.13528	9.9047	4.03342	6.58745	5.76087	3.94401	3.57386	3.29351	4.31031	2.11863	2.16008	5.44238	2.13281
	C55:3 TAG	0.682701	0.418012	0.376869	0.437504	0.384812	0.423564	0.49184	0.647488	0.512745	0.65158	0.203591	0.154374	0.385582	0.206901
	C55:2 TAG	2.94102	2.50996	2.77718	1.21751	1.71237	1.70555	1.13003	1.45199	0.973337	1.79927	0.379671	0.287489	1.35733	0.345741
	C56:10 TAG	3.40566	3.1269	2.5163	1.53275	2.16554	1.90707	1.16886	1.81988	0.745525	2.22514	0.271606	0.325973	1.81398	0.332169
	C56:9 TAG	9.46368	8.62558	9.41718	6.95268	7.53071	6.59243	5.22408	7.52114	4.36092	8.4142	2.29309	2.14421	8.07437	2.47602
	C56:8 TAG	15.6822	13.924	15.5216	15.8579	13.8484	12.7811	12.5422	17.8566	14.0925	16.3184	11.7217	9.23806	17.2428	10.9672
	C56:7 TAG	15.7242	10.4545	12.4068	12.045	10.8317	9.67475	9.76009	17.2233	14.2399	14.4688	12.5163	10.54	13.7064	11.6691
	C56:6 TAG	8.95143	4.44026	5.65034	6.5966	5.21288	4.54608	4.56325	10.2527	8.17992	8.75498	7.34995	6.51949	7.02366	6.55802
	C56:5 TAG	2.57373	1.6669	1.23603	2.40592	1.50848	1.62042	1.69507	1.72049	1.80118	1.69486	2.82004	2.6755	1.73086	2.11184
	C56:4 TAG	9.79094	6.67303	8.42771	8.63086	8.04549	7.19179	7.91321	11.5835	10.5145	11.1715	5.49898	5.41743	9.42178	5.84323
	C56:3 TAG	15.4891	13.1962	15.7333	8.97832	10.906	10.5776	8.52542	12.5658	9.57769	13.7821	3.48436	2.99168	10.9042	3.89063
	C56:2 TAG	8.56035	10.1814	14.3043	4.61483	6.72445	6.45022	4.15386	5.30877	4.46523	7.59329	1.55226	1.36923	6.00356	1.72772
	C56:1 TAG	0.839279	1.70269	2.80253	0.662557	1.15543	1.09694	0.613584	0.720105	0.626493	1.03511	0.323809	0.341042	0.915618	0.319452
	C58:11 TAG	4.33574	2.7662	2.84451	2.12377	2.44391	1.98706	1.44371	2.90068	1.28595	2.95301	0.630444	0.714676	2.5827	0.726697
	C58:10 TAG	8.4924	3.77765	4.45043	4.34789	3.82383	3.43696	3.51409	8.82745	4.78375	7.51301	2.91984	2.78157	4.99141	2.82647
	C58:9 TAG	6.73915	1.63932	2.27845	2.39984	1.67134	1.62931	2.01672	7.15453	4.63317	5.15908	2.78308	3.22415	2.65349	3.07245
	C58:8 TAG	5.67009	1.09255	1.65435	2.04113	1.2145	1.09855	1.48109	6.52972	4.00715	4.70981	2.7611	3.08876	2.1249	2.85545
	C58:7 TAG	4.80087	1.09953	1.67892	2.10239	1.57541	1.32688	1.35212	6.38613	3.573	4.79574	2.3875	2.25443	2.30804	2.36544
	C58:6 TAG	3.01838	0.891717	1.3363	1.5992	1.37034	1.16196	0.938631	4.28411	2.38295	3.41761	1.5987	1.55278	1.74648	1.54366
	C60:12 TAG	5.66425	1.7203	3.26475	2.27646	2.12762	1.50276	1.46702	5.97256	2.65119	5.15711	1.47178	1.23089	3.42853	1.41434
	NH4_C18:0 MAG	0.0432289	0.0201834	0.020506	0.0210915	0.0216904	0.0251381	0.0214371	0.0286154	0.0213639	0.0216058	0.0180548	0.0182918	0.021766	0.0172438
	NH4_C22:1 MAG	0.528498	0.539949	0.504635	0.50999	0.497874	0.504505	0.502762	0.530266	0.524402	0.491952	0.498346	0.514785	0.510096	0.4838
	NH4_C30:0 DAG	0.0927588	0.0565294	0.0394733	0.0395476	0.0592938	0.0773464	0.0398461	0.0341119	0.0235972	0.0281561	0.0114855	0.0100761	0.0404725	0.00879318
	NH4_C32:2 DAG	0.953871	0.535981	0.346019	0.288779	0.508825	0.743064	0.38749	0.326006	0.176268	0.224174	0.090091	0.0769962	0.324639	0.0988573
	NH4_C32:1 DAG	1.77933	1.12686	0.96187	0.679211	1.03226	1.36355	0.672804	0.693312	0.449206	0.627098	0.251936	0.177564	0.888242	0.233351
	NH4_C32:0 DAG	1.73809	0.874682	0.718311	0.527429	0.802412	1.07486	0.596025	0.803458	0.407045	0.640255	0.235809	0.229936	0.648621	0.197477
	NH4_C34:3 DAG	5.6207	3.61297	2.89882	2.15775	3.45609	4.58217	2.39722	2.43883	1.2155	2.09817	0.541375	0.467223	2.54898	0.610357
	NH4_C34:2 DAG	33.378	25.9943	18.7059	13.9585	22.2929	30.0765	17.4647	15.967	8.05426	12.9726	4.93187	3.34525	17.3792	4.38233
	NH4_C34:1 DAG	46.7842	27.1649	25.6453	16.7621	22.9693	30.9759	18.1485	23.2204	10.8451	17.93	5.85762	4.18205	20.2029	5.05348
	NH4_C34:0 DAG	0.52868	0.196731	0.187953	0.152613	0.1928	0.24333	0.185703	0.251996	0.146198	0.155279	0.0862037	0.101212	0.159215	0.0758544
	NH4_C36:3 DAG	85.5111	32.729	26.7415	21.969	30.92	52.6915	32.7657	37.4893	19.3346	26.0989	7.65077	5.77282	24.1273	7.75505
	NH4_C36:2 DAG	85.0841	23.4619	25.2076	16.1687	23.8976	34.4721	22.5969	38.059	19.2548	25.7937	6.27931	5.13956	18.8375	5.91739
	NH4_C36:1 DAG	10.2412	2.85458	3.69334	1.93201	2.78186	3.48927	2.77962	4.73928	2.97638	2.90918	1.10483	1.0433	2.5506	0.97826
	NH4_C36:0 DAG	0.0808459	0.0571964	0.0560299	0.0456276	0.0511073	0.0552203	0.047788	0.0630933	0.0514982	0.0480433	0.0412049	0.0439166	0.0470331	0.0378413
	NH4_C36:4 DAG	20.974	8.00798	5.00752	5.72248	7.80014	13.2925	7.87423	7.67945	3.39379	4.98649	2.18343	1.7619	5.33029	2.01354
	NH4_C38:5 DAG	24.1944	4.33579	4.5059	3.28089	4.55323	6.19371	2.82063	9.50441	2.96422	5.74594	1.32086	1.01372	4.1263	1.21989
	NH4_C38:4 DAG	7.51109	2.94446	2.55863	2.64685	2.83111	2.87642	2.63808	4.21386	2.29834	3.32157	1.30675	1.17999	2.32062	1.01384
	NH4_C42:0 TAG	0.00647111	0.0154715	0.0024978	0.00108683	0.010205	0.0125847	0.00222775	0.00088884	0.000100509	0.000475746	9.44e-05	9.93e-05	0.000526751	9.66e-05
	NH4_C44:2 TAG	0.37649	0.699602	0.214833	0.137853	0.525084	0.576013	0.213654	0.0739927	0.0198537	0.142397	0.00517283	0.00928466	0.103519	0.00302236
	NH4_C44:1 TAG	0.35849	0.713125	0.203789	0.106754	0.464806	0.515033	0.163781	0.0597478	0.0142061	0.117807	0.0035975	0.00700033	0.0767181	0.00166112
	NH4_C44:0 TAG	0.073382	0.104788	0.0377764	0.0210543	0.0792421	0.110488	0.0337772	0.0178915	0.00318743	0.0193692	0.000583107	0.00215287	0.0152533	0.000456498
	NH4_C45:2 TAG	0.0347966	0.0838338	0.0222631	0.00981672	0.0518341	0.0505027	0.0180957	0.0027955	6.14e-05	0.00959102	5.77e-05	0.000303294	0.00350142	5.9e-05
	NH4_C45:1 TAG	0.0381836	0.0586528	0.0216394	0.00863259	0.0481813	0.0513888	0.0194444	0.00280931	7.16e-05	0.00974859	6.73e-05	0.000353593	0.0056224	6.88e-05
	NH4_C46:2 TAG	3.4131	6.00085	2.01296	1.05628	3.82501	4.31454	1.53614	0.622093	0.168857	1.12201	0.0525315	0.0628976	0.814286	0.0460552
	NH4_C46:1 TAG	1.91589	2.47858	1.18798	0.740115	2.02291	2.43086	1.05788	0.496169	0.204297	0.766329	0.05918	0.0701427	0.678775	0.0518503
	NH4_C47:2 TAG	0.39129	0.598999	0.290952	0.151559	0.442116	0.458889	0.192538	0.0829806	0.0199496	0.142606	0.00224914	0.0057251	0.112638	0.00133438
	NH4_C48:3 TAG	10.1624	16.4813	7.35251	4.06161	10.3516	12.11	5.13792	2.1153	0.780564	3.64247	0.235253	0.252469	3.39706	0.217775
	NH4_C48:2 TAG	12.0043	18.6648	12.6521	6.25212	13.2273	16.848	7.53156	4.13583	2.28156	6.06959	0.841166	0.707727	7.20695	0.777806
	NH4_C48:1 TAG	4.42704	6.0179	5.971	2.98921	5.47145	6.10769	3.48766	2.35071	1.83491	2.90802	0.771048	0.70883	4.15502	0.784829
	NH4_C48:0 TAG	0.869583	0.916246	1.23568	0.768727	1.06348	1.03594	0.767116	0.90581	0.674248	0.886609	0.53989	0.898993	1.1267	0.539054
	NH4_C49:3 TAG	1.17417	1.90008	1.34637	0.667644	1.34823	1.45368	0.728536	0.382559	0.190592	0.647894	0.0591368	0.0443375	0.686831	0.0607368
	NH4_C49:2 TAG	0.93153	1.15528	1.10136	0.58599	0.965522	0.99307	0.641615	0.494044	0.336087	0.687455	0.138154	0.100727	0.72642	0.137164
	NH4_C50:6 TAG	2.54293	4.21955	1.37265	0.706445	2.3573	2.22471	0.803294	0.418362	0.115544	0.723361	0.0450679	0.0580935	0.587539	0.0383134
	NH4_C50:3 TAG	53.9599	111.193	86.4623	45.8085	79.1367	90.4392	47.0068	26.4305	20.2602	41.2384	8.0794	5.19895	55.9122	7.5151
	NH4_C50:2 TAG	57.4738	105.878	99.2697	58.2761	84.5939	92.621	60.817	40.5635	32.7165	57.1369	14.444	10.0882	71.4353	13.9878
	NH4_C50:1 TAG	36.3274	62.5098	63.5164	34.4851	53.0993	55.3878	37.3238	28.8163	21.9142	37.8194	10.6253	9.20897	50.8299	10.3966
	NH4_C50:0 TAG	1.01093	2.02537	2.18737	1.16178	1.81597	1.59744	1.17935	1.26312	1.08832	1.08446	0.979929	1.35271	1.52675	0.841094
	NH4_C51:3 TAG	3.97258	9.38552	8.55781	5.58644	7.47447	7.36798	5.26257	2.94488	2.68474	4.01474	1.46011	0.867576	6.2789	1.34393
	NH4_C51:2 TAG	3.36655	6.39162	6.62829	4.35515	6.03514	5.14467	3.74625	2.61656	2.33751	3.37971	1.35623	0.849306	5.26719	1.27954
	NH4_C51:1 TAG	1.08975	1.67664	1.85657	1.08381	1.62883	1.46841	1.01418	0.8629	0.683334	1.02668	0.453552	0.371732	1.28786	0.390354
	NH4_C52:7 TAG	6.74447	10.4568	3.8493	1.87596	5.47035	5.20924	1.87771	1.1615	0.385517	2.07304	0.126867	0.166995	1.69229	0.129753
	NH4_C52:4 TAG	185.631	382.492	271.449	212.541	253.586	282.903	232.016	113.925	100.486	159.774	63.5128	42.7946	206.775	51.1523
	NH4_C52:3 TAG	224.757	391.195	315.732	223.022	265.658	290.997	225.661	143.083	147.24	191.674	93.3055	66.8847	221.541	80.462
	NH4_C52:2 TAG	181.891	296.147	275.662	155.462	207.553	215.518	165.82	108.351	101.018	147.385	61.9903	44.3602	176.661	52.3458
	NH4_C52:1 TAG	31.664	53.8983	55.0669	17.2152	33.573	33.3318	21.6372	15.7422	12.9327	20.4417	6.50406	5.73997	24.0134	5.08496
	NH4_C52:0 TAG	0.57748	0.961163	1.3636	0.379568	0.643464	0.555551	0.374259	0.501638	0.366359	0.463828	0.309325	0.483759	0.54911	0.301949
	NH4_C53:3 TAG	8.58649	15.0501	12.4917	9.63689	12.0139	12.6551	10.4354	6.22328	5.4726	7.87288	2.86282	1.85507	9.87251	2.43684
	NH4_C53:2 TAG	8.84899	15.0928	13.3947	6.86509	10.1132	9.86109	6.99983	5.24764	4.0456	6.97835	1.96355	1.08354	7.56082	1.38686
	NH4_C54:8 TAG	14.2053	20.5528	10.9272	4.41949	10.6451	9.76087	3.85396	2.97274	0.98508	5.02091	0.317741	0.3363	4.91838	0.349564
	NH4_C54:5 TAG	190.598	209.799	163.864	122.102	143.335	167.827	141.732	113.38	90.4616	137.655	38.4959	32.0355	126.658	34.8611
	NH4_C54:4 TAG	215.135	205.073	175.433	115.582	143.498	165.509	149.528	127.447	107.703	142.682	39.7732	35.3364	127.325	39.218
	NH4_C54:3 TAG	209.808	184.534	179.946	94.0753	122.198	136.947	113.746	114.985	93.6059	136.801	28.6038	22.2593	102.797	27.431
	NH4_C54:2 TAG	84.8109	89.3236	105.679	29.2754	49.5771	50.3325	34.0219	35.3413	28.2547	47.093	8.79415	7.5503	39.7661	7.55593
	NH4_C54:1 TAG	7.00225	12.3272	19.0774	3.69767	7.25686	6.09476	3.46247	3.27112	2.7323	4.91301	1.26827	1.33575	5.46386	1.26326
	NH4_C55:3 TAG	9.56049	6.48622	6.5141	2.34174	3.54403	3.8036	2.80574	3.76627	2.3557	4.89258	0.72352	0.559893	2.73866	0.632141
	NH4_C55:2 TAG	3.80193	2.62309	3.94491	0.879419	1.45915	1.45059	0.871698	1.25515	0.728856	1.76474	0.243612	0.186469	1.07828	0.225687
	NH4_C56:10 TAG	5.6979	5.69588	3.45241	1.25839	2.93777	2.39676	1.01468	1.26102	0.392023	2.0094	0.132971	0.158643	1.46043	0.147321
	NH4_C56:8 TAG	125.738	138.13	128.226	76.9078	97.9588	93.0864	57.0978	70.4235	35.3642	92.0701	19.2373	11.778	92.8966	16.4131
	NH4_C56:7 TAG	174.162	132.679	150.229	91.6326	110.724	102.384	74.5986	122.082	69.305	134.818	32.8526	22.0343	116.264	28.5885
	NH4_C56:4 TAG	69.3483	43.0113	57.0849	19.4217	24.8612	24.857	18.181	31.4089	20.0419	42.2845	6.11785	5.25374	23.9438	5.63199
	NH4_C56:3 TAG	58.4348	35.1559	54.1904	10.7482	16.3324	16.1952	10.5477	21.2114	11.653	29.2523	2.50891	2.11159	15.9576	2.706
	NH4_C56:2 TAG	11.3936	13.2682	23.3951	3.36109	6.17438	5.6189	2.91885	4.59722	3.1574	8.08723	0.816143	0.686466	5.19307	0.781879
	NH4_C56:1 TAG	0.502898	1.20944	2.13341	0.297865	0.574969	0.529668	0.257858	0.333972	0.255852	0.549412	0.0959549	0.105561	0.431952	0.0935731
	NH4_C58:11 TAG	10.731	9.19094	7.10829	2.88523	5.52747	4.35497	1.93545	3.03951	0.848347	4.42449	0.255492	0.28777	3.7792	0.290065
	NH4_C58:10 TAG	44.1714	24.9343	23.639	13.015	17.2323	15.707	9.08867	20.11	7.05296	25.1515	2.68177	2.18266	16.2285	2.31019
	NH4_C58:9 TAG	74.8897	24.9117	28.1558	17.9994	18.452	17.6252	15.3447	44.0538	18.0551	43.7548	6.92063	5.90697	21.3963	6.60649
	NH4_C58:8 TAG	80.6236	22.3249	31.2229	20.1083	19.8971	17.389	14.6067	62.459	27.5303	57.0019	9.92846	8.43888	24.0236	9.71393
	NH4_C58:6 TAG	39.3538	11.2625	17.7317	8.51105	9.82708	8.56466	5.23481	28.8984	11.5418	30.6048	3.75687	3.06385	10.9655	3.39645
	NH4_C60:12 TAG	28.0095	11.9006	16.8584	6.42243	9.68174	7.11178	3.84734	12.5912	3.77697	15.8112	1.24884	0.866035	10.5571	1.10667
	13-HODE	1.39062	0.803777	0.686834	1.13446	1.12632	1.04223	0.81576	0.492058	0.632963	0.608074	0.476985	0.629598	0.474964	0.549946
	8-HDoHE	1.67363	0.645095	0.735673	1.17944	1.55654	0.448853	0.760773	0.187881	0.441962	0.46045	0.195026	0.796089	0.555973	0.452735
	20-HDoHE	1.93269	0.663543	1.02977	0.987629	1.2843	0.462064	0.640006	0.301519	0.66468	0.99502	0.897856	0.822259	1.10125	0.796883
	3-methyladipate	1.16625	0.704026	0.979335	1.38526	0.695763	0.5802	1.48916	0.92566	1.23819	1.24767	2.04301	0.80758	1.97509	1.30049
	linoleate	1.47291	0.90747	0.852464	0.888631	0.909075	0.932359	1.0371	1.03129	1.01074	1.02591	1.08843	0.890007	0.982205	1.03098
	palmitate	1.35526	0.941074	0.999303	0.952024	0.924482	0.823865	1.00399	1.07962	1.27629	1.3409	1.49786	1.00384	1.26736	1.25096
	palmitoleate	1.68709	0.892202	0.851808	0.872885	0.955564	0.964306	0.776143	0.926278	1.04237	0.7414	0.676298	1.03723	0.785191	0.922415
	myristate	2.02952	0.78937	0.731108	0.706378	0.894055	1.05036	0.799208	0.764386	0.818555	0.839093	0.920014	0.764634	0.798776	0.870814
	eicosapentaenoate	0.775448	1.01552	1.13772	1.33396	1.11814	0.625548	0.993656	0.778923	0.809385	0.81197	1.2274	1.61843	1.18225	0.989262
	alpha-linolenate	29.3906	28.037	21.5207	27.9846	32.5039	44.6169	20.9665	19.2696	17.8076	14.9794	9.54241	7.30949	27.0491	10.05
	10-heptadecenoate	6.24059	6.37183	5.87711	6.60924	7.80035	10.4284	5.73584	5.56609	5.06881	4.92629	2.78368	2.25283	6.26872	2.7633
Figure 1h		Gpr146+/+	Gpr146+/+	Gpr146+/+	Gpr146+/+	Gpr146+/+	Gpr146+/+	Gpr146+/+		Gpr146-/-	Gpr146-/-	Gpr146-/-	Gpr146-/-	Gpr146-/-	Gpr146-/-	Gpr146-/-
	MAG	1.14157	0.984644	0.967567	0.980196	0.959435	0.999696	0.966894		1.03289	1.00408	0.978316	0.962539	0.959587	0.976655	0.92788
	DAG	1.84446	0.900261	0.819718	0.637805	0.855873	1.15973	0.782154		0.907642	0.537496	0.749384	0.302796	0.234979	0.720841	0.282163
	TAG	1.10672	1.27927	1.18504	0.742672	0.941913	0.97848	0.765901		0.661792	0.530026	0.861921	0.304436	0.234341	0.831863	0.27302
	LPC	0.853426	0.985627	0.966877	1.24061	0.933998	1.06694	0.952528		0.910297	1.07745	1.04912	0.830691	0.987705	1.01074	0.819089
	LPE	0.95331	1.00361	0.997348	1.10434	0.940316	0.998172	1.0029		0.924631	1.0024	0.985366	0.868319	0.895173	0.981565	0.817693
	PC	0.736031	0.992412	0.999224	1.09613	1.09688	1.01058	1.06874		0.848708	1.00439	0.911223	1.04194	1.0546	1.05099	0.977212
	PE	0.839638	0.981756	0.99985	1.10262	1.03342	0.949862	1.09285		0.908502	1.01448	0.922719	1.0693	1.10474	0.991531	0.998232
	PS	0.64631	0.994116	0.926844	1.18618	1.2036	0.995815	1.04714		0.772708	0.913461	0.798004	1.0412	1.07956	1.06188	0.925992
	SM	0.801296	0.962529	0.877902	1.156	1.10675	0.969634	1.12589		0.852427	1.01488	0.831068	1.00171	1.08301	1.03713	0.955917
Figure 1i		Gpr146+/+	Gpr146+/+	Gpr146+/+	Gpr146+/+	Gpr146+/+	Gpr146+/+	Gpr146+/+		Gpr146-/-	Gpr146-/-	Gpr146-/-	Gpr146-/-	Gpr146-/-	Gpr146-/-	Gpr146-/-
	12.13-diHOME	0.935933	0.817008	1.14264	0.89464	1.0834	1.37862	0.747759		0.623992	0.709215	0.349585	0.237718	1.08818	0.353168	0.655043
	9.10-diHOME	1.6652	0.756212	0.772635	0.940841	0.988626	0.94927	0.927218		0.578263	0.798586	0.450213	0.371412	0.748427	0.510681	0.663843
	13-HODE	1.39061	0.803777	0.686834	1.13447	1.12632	1.04223	0.81576		0.492058	0.632963	0.608074	0.476985	0.629598	0.474964	0.549946
	8-HDoHE	1.67362	0.645095	0.735673	1.17944	1.55654	0.448853	0.760773		0.187881	0.441962	0.46045	0.195026	0.796089	0.555972	0.452735
	13-HDoHE	1.8471	0.54954	0.715122	1.30001	1.24438	0.543616	0.800239		0.437369	0.646212	0.577566	0.447046	0.712128	0.586386	0.561981
	20-HDoHE	1.78208	0.6247	0.894211	0.964458	1.4802	0.711962	0.542399		0.225819	0.483805	0.40925	0.298863	0.761598	0.449625	0.469039
	5-HETE	1.67212	0.561734	1.05045	1.26527	0.942188	0.512602	0.995629		0.570679	0.957565	0.528759	0.29584	0.987045	0.489104	0.644977
	palmitoleate	1.50559	0.81296	0.715892	0.824993	1.0659	1.43805	0.63662		0.671412	0.734314	0.29513	0.217875	0.929816	0.310274	0.593185
	palmitate	1.22878	0.871189	0.853268	0.914163	1.0477	1.24824	0.836664		0.795062	0.913472	0.542299	0.490255	0.91426	0.508805	0.744009
	alpha-linolenate	1.00348	0.957266	0.73478	0.955476	1.10978	1.52335	0.71586		0.608003	0.511442	0.325806	0.249567	0.923537	0.343136	0.517059
	linoleate	1.32338	0.832492	0.721313	0.845583	1.02093	1.39986	0.856444		0.752611	0.716873	0.411163	0.353029	0.80326	0.390764	0.62571
	oleate	1.33912	0.892406	0.849128	0.854755	0.995862	1.23952	0.829204		0.907852	0.900443	0.558726	0.440741	0.896954	0.512857	0.768994
	dodecanoate	1.9789	0.602704	0.455049	0.7183	0.905779	1.58994	0.749326		0.52719	0.59897	0.336656	0.398003	0.535463	0.307223	0.514549
	myristoleate	2.17009	0.575583	0.465335	0.622256	0.917871	1.58975	0.659114		0.505475	0.542353	0.256964	0.313806	0.536105	0.253111	0.455287
	myristate	1.80301	0.716017	0.61168	0.664611	0.992789	1.55931	0.652582		0.551566	0.574045	0.332512	0.295054	0.682357	0.314219	0.527552
	docosapentaenoate	1.63905	0.847696	0.857552	0.810025	0.986344	1.24727	0.612067		0.805455	0.700182	0.404496	0.340189	0.95325	0.429297	0.65988
	DMGV	0.417879	0.950437	0.58106	0.755311	1.77142	1.72545	1.19845		0.313891	0.105141	0.371507	0.023696	0.0754604	0.35643	0.0123747
Figure 1j	chow +/+	chow -/-	HFD +/+	HFD -/-
	6.56007	5.71128	11.1423	7.46575
	6.99801	5.2914	11.8748	10.1422
	5.17853	5.68871	11.593	5.76131
	5.25528	6.4472	8.97299	8.12781
	6.72712	6.04538	11.255	10.2971
	6.16277	6.59619	8.98707	7.24037
	5.9912	6.08601	10.6352	7.64887
	6.11762	6.45172
Figure 1k	Male +/+	Male -/-	Female +/+	Female -/-
	102.323	100.871	100.94	83.3103
	73.078	55.0677	41.6551	30.766
	123.341	81.3053	52.6134	37.4378
	82.4115	55.448	69.1717	37.7143
	97.76	41.8971	90.1203	87.1474
	75.9126	91.5722	72.5249	46.3565
	90.9499	77.7447	113.869	83.2757
	90.6043	67.8927	74.6681	75.6361
	113.454	57.7641	114.975	68.0655
	108.027		92.8512	79.646
	100.18		140.625	44.87
	160.571		145.395
Figure 1l	APOPTOSIS	KRAS_SIGNALING_UP	IL6_JAK_STAT3_SIGNALING	EPITHELIAL_MESENCHYMAL_TRANSIT	IL2_STAT5_SIGNALING	TNFA_SIGNALING_VIA_NFKB	INFLAMMATORY_RESPONSE	INTERFERON_GAMMA_RESPONSE	angiogenesis	ADIPOGENESIS	PI3K_AKT_MTOR_SIGNALING	Glycolysis	FATTY_ACID_METABOLISM	TGF_BETA_SIGNALING	P53_PATHWAY
	2.3	2.29	2.26	2.24	1.97	1.88	1.87	1.82	1.8	1.77	1.76	1.74	1.74	1.66	1.64
Figure 1m	EPITHELIAL_MESENCHYMAL_TRANSIT	APOPTOSIS	INTERFERON_GAMMA_RESPONSE	IL6_JAK_STAT3_SIGNALING	KRAS_SIGNALING_UP	INFLAMMATORY_RESPONSE	angiogenesis	IL2_STAT5_SIGNALING	G2M Checkpoint	Protein secretion	TGF_BETA_SIGNALING	Reactive_OXIGEN SPECIES PATHWA	Interferon alpha response	ADIPOGENESIS
	2.21	2.12	2.07	2.03	2.03	2.02	1.99	1.66	1.57	1.54	1.53	1.46	1.48	1.42

## Sheet: Fig.2
Figure2a	week	chow +/+	chow +/+	chow +/+	chow +/+	chow +/+	chow +/+	chow +/+	chow +/+	chow +/+	chow +/+	chow +/+	chow +/+	chow +/+	chow +/+	chow +/+	chow +/+	chow +/+	chow +/+		chow-/-	chow-/-	chow-/-	chow-/-	chow-/-	chow-/-	chow-/-	chow-/-	chow-/-	chow-/-	chow-/-	chow-/-	chow-/-		HFD +/+	HFD +/+	HFD +/+	HFD +/+	HFD +/+	HFD +/+	HFD +/+	HFD +/+	HFD +/+	HFD +/+		HFD-/-	HFD-/-	HFD-/-	HFD-/-
	8	24.4	23.9	25.1	25	26	26.6	26.8	28.7	24.9	24.2	24.3	23.5	27.6							25.5	23.1	24.4	26.8		26.1	27.5	23.7	28.4	26.4					25.4	23.5	26.1	27.5	24.5	26.6	26.9	28.4	24	23.2		26.6	25	25	27.3
	9	24.2	24.5	25.4	25.8	26.5	26.2	27	29.2	26.4	24.7	25.8	24.5	28.3	25.4	24.5	25.9	26	25		25.5	24.6	24.3	25.1	28	26	27.6	25.1	28.6	27.3	26.1	28.6	26.6		27.5	25.8	27.7	29.3	26.8	28	29.4	30.1	25.9	24.8		29	26.5	26.8	29
	10	25.5	23.3	25.5	26	27.4	26.1	27.3	29	27.2	24.8	26.2	25.4	28.7	25.7	25	26.7	27.1	27.7		27	24.5	24.7	25.9	28.4	26.1	28.1	27	28.9	27.6	26.3	28.2	25.7		28.9	28.3	32.4	32.1	29.7	29.4	29.8	32.2	27.6	26.5		31.5	27.7	28	31
	11	25.5	24.5	25.4	26.3	26.7	26.4	27	28.9	26.4	24.5	27	26.6	29.5	25.6	24.7	26.9	27.7	28.2		27.5	25.4	25.1	25.8	29.2	26.1	27.8	27.5	28.3	28.2	28	28.8	26.2		31.3	30.2	34.5	34.3	31.7	31.2	31.5	35.3	30.3			33.1	29.1	29.5	32.2
	12	26	25.7	26.6	27.5	27.7	27.3	28.4	30.5	28.3	26	27.5	26.8	30.3	25.8	25.7	29.1	28.8	29.7		28.2	26.2	26	26.8	30	26.5	28	28	28.9	28.8	28.3	29.6	26.9		33.6	31.3	36.1	36.6	33.1	35.9	36.8	39	32.1	31.9		34.3	31.4	30.3	35.1
	13	27.2	26.5	26.2	27.9	28.7	27	28.2	31	28.9	25.4	27.8	27.3	32	25.6	26.8	30.4	29.4	30		28.6	26.5	26.4	26.8	30	26.9	28.5	26.6	29.4	26.9	29.1	30.2	28.1		35.3	33.8	37.7	38.4	34.5	37.8	38.5	41.1	34.7	33.3		35.5	33.1	32.3	36.9
	14	27.6	26.7	26	27.8	29.3	27	28.7	31.5	28.3	25.8	28.4	28.8	32.9	27	26.7	30.7	29.1	30.4		29.2	27.3	27.2	26.9	30.3	27.5	28.3	27.6	29.5	28.2	29.7	30.1	26.7		37.8	35.4	41.5	41.4	37.7	39.6	39.9	42.3	35.7	35.5		36.9	34.9	33.3	38.5
	15	27.5	28.1	26.9	28.1	29.1	27.2	28.9	32.1	28.3	26.6	29	28.1	32.1	26.4	26.3	30.3	29.9			28.9	27.8	27.4	26.4	29.2	27.3	28.9	28.6	29.3	28.9	30.3	31	28.1		40.5	36.4	45.5	44	41.9	41.1	40.8	43.2	35.9			37	37.4	34.4	40
	16	27	26.6	25.2	27.5	28.8	27	27.4	31.5	27.4	25.6	28	27.7	31.8	25.3	26.6	29.7	29	32.9		28.4	27.4	26.2	25.6	29.3	27.3	27.7	27.8	28.9	28.9	29.9	31.4	28.3		42.4	39	46.3	46	44.2	43.3	43.4	46	38.2	38.8		40.4	38.5	36.8	41.1
	17	28.6	29.4	27.3	28.8	30.2	28.4	29.2	33.3	30.2	27.5	29.5	29.3	31.4	27.9	28.3	31.8	30.7	32.1		30.1	29	27.4	26.7	30.7	28.5	27.7	29.9	30.6	31.1	30.9	32.1	29.3		44.2	40.4	46.8	47.9	45.7	45.8	46.3	47.6	41.1	40.7		41.1	39.5	37.2	42.8
	18	29.2	29	27.2	28.8	30	28.5	29.6	33.8	30.2	27.3	29.7	29.6	31.7	27.8	28.2	31.3	30.8	33.2		32.1	29.3	28.1	28	31.9	29.3	28.7	29.8	30.5	31.5	31.2	31.4	29.4		45.5	42.5	48.2	49.1	47.1	46.9	47.1	48.6	42	42.6		39.5	41.8	37.7	44.3
Figure2b		Gpr146+/+	Gpr146+/+	Gpr146+/+	Gpr146+/+	Gpr146+/+	Gpr146+/+	Gpr146+/+	Gpr146+/+		Gpr146-/-	Gpr146-/-	Gpr146-/-	Gpr146-/-	Gpr146-/-	Gpr146-/-	Gpr146-/-	Gpr146-/-
	fat mass	32.7776	33.2692	49.4157	41.6878	32.1736	34.4829	38.8951	27.9171		18.2435	26.7825	16.5901	23.2426	20.747	12.4454	29.5468	16.2983
	lean mass	67.2224	66.7308	50.5843	58.3122	67.8264	65.5171	61.1049	72.0829		81.7565	73.2175	83.4099	76.7574	79.253	87.5546	70.4532	83.7017
Figure2c			eWAT						ingWAT
Figure2d		Gpr146+/+	Gpr146+/+	Gpr146+/+	Gpr146+/+	Gpr146+/+	Gpr146+/+	Gpr146+/+	Gpr146+/+	Gpr146+/+	Gpr146+/+		Gpr146-/-	Gpr146-/-	Gpr146-/-	Gpr146-/-	Gpr146-/-	Gpr146-/-	Gpr146-/-
	eWAT	0.95	0.923	0.782	0.736	0.886	0.84	0.863	0.886	1.024	0.886		0.562	0.637	0.761	0.699	0.593	0.84	0.849
	ingWAT	1.658	1.05	1.5	1.232	1.497	1.5	1.727	1.45	1.499	1.48		0.763	1.388	0.93	1.4	1.1	1.01	0.528
	BAT	0.12395	0.1345	0.132	0.104	0.1481	0.17515	0.1775	0.14085	0.139			0.1306	0.12255	0.0916	0.13395	0.13055	0.1272	0.1057
Figure2e	week	chow +/+	chow +/+	chow +/+	chow +/+	chow +/+	chow +/+	chow +/+	chow +/+	chow +/+	chow +/+	chow +/+	chow +/+	chow +/+		chow -/-	chow -/-	chow -/-	chow -/-	chow -/-	chow -/-	chow -/-	chow -/-	chow -/-	chow -/-	chow -/-	chow -/-	chow -/-		HFD +/+	HFD +/+	HFD +/+	HFD +/+	HFD +/+	HFD +/+	HFD +/+	HFD +/+	HFD +/+		HFD-/-	HFD-/-	HFD-/-	HFD-/-	HFD-/-	HFD-/-	HFD-/-	HFD-/-	HFD-/-	HFD-/-
	9	19.2	18.2	18.5	17.8	19.4		20.28	21.71	20.72	21.2	19.9	19.8	22.7		21.9	20.2	20.8	23.4	21.4	22.3	20.6	19.3	19.7	20.4	21.1	22	22.6		20.1	21.4	22.8	21.3	22.3	22.4	21.1	22.6	20.2		20.1	22.6	20.1	20.6	20.2	20.4	21.7	19.2	20.2	20.5
	10	17.8	19.36	19.4	19.96	19.32	19.9	21.1	22.3	20.8	21.6	20	20.1	23		21.2	21	21.62	23.3	22.35	22.52	21.2	19.3	20.1	20.9	22	22.4	23.5		21	21.7	22.9	21.8	23.9	25.6	22.5	23	22.5		22.5	22.7	21.4	20.5	21.4	20.4	23.4	19.1	20.6	20.8
	11	18.7	20.1	19.8	18.9	20.4	21.6	22.9	22.2	21	22.4	20.9	20.7	24.2		21.8	20.8	21.9	23.7	22.6	21.9	21.7	19.5	20.8	22.5	22.6	23	23.4		22.8	23.4	24.1	23.2	24.9	28	25.7	25.7	24.3		23.8	24.8	23.2	23.8	22.3	21.6	25.6	20.7	21.7	21.7
	12	18.8	20	19.4	19.1	20.4	22.1	22.8	22.6	20.9	22	21.1	21.5	23.7		22.8	23	22.6	24.8	23.1	23	22.2	20.4	21.2	21.8	23.2	23.6	23.6		24.2	24.4	25.9	24.4	26.2	30.1	28.9	28.8	26.2		24.9	26.4	24	28.2	23.3	22.8	27.6	22.7	23.1	22.6
	13	19.4	19.9	19.8	18.9	20.7	22.2	23.4	24.1	21.6	23.6	21.3	22.4	23.9		24.2	22.6	22.5	25.8	23.8	22.2	22.3	21	21.8	22	23.5	23	24.3		25.4	26.2	26.8	25.6	27.7	30.9	29.8	31.2	28.3		25.3	27.3	25.2	28.5	23.8	23	27.5	23.8	23	23
	14	19	19.8	20	19.2	21.3	22.1	23.1	24.2	22.5	21.3	19.96	20.9	22.5		24.8	24	21.8	25.6	24.2	23.1	22.5	21.6	22	23.4	22.3	21.95	22.6		27.5	27.5	28	27.1	28.6	31.5	30.8	33.2	31.2		25	29.1	26	28.9	25.7	23	27.9	24	23.4	22.9
	15	19.6	20.8	21.1	19.8	21.7	23.1	23	22.4	20.8	22.9	20.9	22.1	24.2		23.3	22.9	23.6	24.7	24.4	22.9	23.2	21.7	23.2	22.7	24.3	23.4	24.8		28.6	29.3	28.3	27.7	30.7	32.4	31.2	35	33.3		25.3	30.8	27.3	29.5	27.9	23.4	27.4	24.9	23.5	23.3
	16	18.7	19.6	19.4	18.6	20.7	21.48	23.5	23.6	21.6	23.8	22.2	22.8	25.3		23	21.5	22.7	26.2	24	22	22.9	20.3	21.4	22.5	24.8	24	25.3		31.2	30.6	30.3	29.6	32.2	35.2	31.9	33.3	35.2		24.9	32.3	29.8	31.2	30.5	26.6	29.6	26.8	26.3	22.8
	17	19.6	20.6	21	19.8	21.6	23	24.3	24.1	22.3	24.5	21.9	22.6	24.6		23.6	22.3	23	27.4	23.7	23.9	23.5	21.6	22.8	23.1	25.1	23.8	25.9		31.8	31.8	31.8	31.6	32.7	34.4	32.5	34	36.4		26.4	32.7	31	31.9	31.5	27.2	31.2	29.8	27	23.3
	18	19.8	21.1	21.8	20.6	22	23.1	24.9	24.6	22	25.4	23.2	23.3	25.4		24	23.4	24.9	26	24.1	25	23.5	22.7	23.2	24.8	25.4	25.4	26.3		33.5	33.8	33	33.6	33.9	34.7	33.9	34.7	37.8		25.6	34.4	31	33.1	33.2	28.5	32.7	30.4	29.1	24.3
Figure2f		Gpr146+/+	Gpr146+/+	Gpr146+/+	Gpr146+/+	Gpr146+/+	Gpr146+/+	Gpr146+/+	Gpr146+/+		Gpr146-/-	Gpr146-/-	Gpr146-/-	Gpr146-/-	Gpr146-/-	Gpr146-/-	Gpr146-/-	Gpr146-/-
	eWAT	1.134	0.983	1.37	1.02	1.428	1.21	1.126	1.372		0.71	0.838	0.933	0.987	0.957	1.086	0.99	0.56
	ingWAT	1.154	1.399	0.908	1.099	1.209	1.288	1.316			1.05	0.99	1.155	1.311	0.876	1.026	0.919	0.575
Figure2g	These four HE staining images are original and were used without any modification.
Figure2h		eWAT+/+	eWAT+/+	eWAT+/+	eWAT+/+	eWAT+/+	eWAT+/+	eWAT+/+	eWAT+/+		eWAT-/-	eWAT-/-	eWAT-/-	eWAT-/-	eWAT-/-	eWAT-/-	eWAT-/-	eWAT-/-		ingWAT+/+	ingWAT+/+	ingWAT+/+	ingWAT+/+	ingWAT+/+	ingWAT+/+	ingWAT+/+	ingWAT+/+		ingWAT-/-	ingWAT-/-	ingWAT-/-	ingWAT-/-	ingWAT-/-	ingWAT-/-	ingWAT-/-	ingWAT-/-
	chow	1.42623	1.87871	2.09624	0.968144	1.0184	1.05967	1.22088	1.72674		1.01848	1.4147	1.01012	1.06945	1.03794	1.75033	1.69341	1.32698		0.609056	0.991211	1.54727	0.624473	0.665268	0.798348	0.831938	0.736352		0.593771	0.662682	0.55885	0.567949	0.652271	0.518278	0.995471	0.670002
	HFD	3.40225	4.49582	4.45993	3.69171	4.12678	4.78668	4.56438	2.9033		2.39718	2.11002	2.98901	4.31776	2.40542	2.2014	4.17934	2.35241		2.44207	3.21941	4.67788	5.5333	3.25033	2.89635	2.88639	1.87063		1.27022	2.0382	1.57433	2.09192	0.930353	1.11221	3.18338	1.5607
Figure 2i	These two HE staining images are original and were used without any modification.
Figure 2j	% of CLS
	Gpr146+/+	Gpr146-/-
	8.34285	0
	0.311526	0
	2.28319	0.154321
	4.83767	0
	0	0
	0	0
	0.925926	0
	3.56535	0
Figure 2k	min	chow+/+	chow+/+	chow+/+	chow+/+	chow+/+	chow+/+	chow+/+	chow+/+	chow+/+	chow+/+	chow+/+	chow+/+	chow+/+	chow+/+	chow+/+	chow+/+	chow+/+		chow -/-	chow -/-	chow -/-	chow -/-	chow -/-	chow -/-	chow -/-	chow -/-	chow -/-	chow -/-	chow -/-	chow -/-	chow -/-		HFD +/+	HFD +/+	HFD +/+	HFD +/+	HFD +/+	HFD +/+	HFD +/+	HFD +/+	HFD +/+	HFD +/+		HFD-/-	HFD-/-	HFD-/-	HFD-/-	HFD-/-
	0	86	84	107	120	103	89	104	86	91	82	97	76	94	105	95	102	95		104	115	102	131	99	89	83	110	84	81	110	107	86		261	240	274	239	246	220	229	224	221	209		228	231	205	265	195
	15	357	305	306	354	287	322	302	243	300	384	286	295	336	316	368	294	306		310	315	349	385	294	394	226	293	345	290	398	346	382		456	408	470	419	427	460	427	354	382	358		441	404	418	440	399
	30	367	276	350	259	278	330	281	268	318	373	327	271	334	294	379	282	301		331	328	310	390	275	371	273	340	286	257	319	311	327		435	398	448	428	401	500	381	331	328	320		334	345	392	461	341
	60	220	195	182	233	207	312	239	251	208	207	298	155	275	200	269	192	205		294	197	195	257	260	274	202	204	218	191	203	192	248		443	369	446	398	341	436	422	339	356	342		291	300	328	367	343
	90																																	410	302	368	370	272	451	333	370	362	345		237	226	271	352	240
	120	119	132	140	140	167	154	191	126	128	115	160	104	133	126	148	155	152		155	148	135	149	128	146	129	154	125	122	138	119	141		303	277	301	352	260	414	307	297	266	355		235	204	195	211	193
Figure 2l	min	chow+/+	chow+/+	chow+/+	chow+/+	chow+/+	chow+/+	chow+/+	chow+/+	chow+/+	chow+/+	chow+/+	chow+/+	chow+/+	chow+/+	chow+/+	chow+/+	chow+/+		chow -/-	chow -/-	chow -/-	chow -/-	chow -/-	chow -/-	chow -/-	chow -/-	chow -/-	chow -/-	chow -/-	chow -/-	chow -/-		HFD +/+	HFD +/+	HFD +/+	HFD +/+	HFD +/+	HFD +/+	HFD +/+	HFD +/+	HFD +/+	HFD +/+		HFD-/-	HFD-/-	HFD-/-	HFD-/-	HFD-/-
	0	214	193	178	203	167	174	240	173	155	198	179	150	190	175	200	177	160		199	203	195	229	174	202	187	222	214	191	213	220	183		257	264	281	271	258	237	234	273	259	247		259	252	251	280	285
	15	124	159	151	138	128	161	220	140	95	95	106	171	234	131	105	162	122		201	191	193	178	116	151	194	191	146	132	116	144	157		212	207	217	284	189	234	218	192	255	234		174	228	248	194	222
	30	109	107	110	120	73	131	105	108	76	90	72	111	138	69	91	104	100		124	72	95	135	107	88	122	132	121	110	104	87	101		188	133	153	209	155	197	165	146	138	139		136	112	140	138	166
	60	122	56	70	70	75	174	113	105	81	74	57	68	35	44	70	86	64		76	76	72	69	79	62	92	127	76	63	73	87	98		196	138	161	206	152	222	195	185	133	160		146	111	114	196	121
	90																																	181	183	158	192	179	214	196	205	147	160		179	104	89	185	141
	120	86	67	59	78	80	103	129	117	73	82	77	109	130	103	83	99	69		108	61	133	104	124	98	88	144	81	77	73	100	109		226	175	218	170	196	243	205	203	138	204		209	136	97	190	164
[truncated: 3 more columns]

## Sheet: Fig.3
	Figure 3a-3h	All figure panels were directly extracted from the CLAMS system–generated report and were not modified in any way.

## Sheet: Fig.4
Figure 4a	Alb-Cre -	Alb-Cre +	Adipoq-Cre -	Adipoq-Cre +
	2.2685	2.7229	3.172	1.85
	2.21	2.743	2.78	2.61
	2.519	2.8943	2.6	2.145
	2.535	2.9914	1.675	1.398
	2.453	2.3954	3.021	1.5
	2.2224	3.0119	2.954	1.385
	2.327	2.4563	2.855	2.696
	2.677	2.9073	2.869	2.424
		2.333	2.68	2.376
		2.7564
		2.2026
Figure 4b	Alb-Cre -	Alb-Cre +	Adipoq-Cre -	Adipoq-Cre +
	1.0971	1.1876	1.695	1.119
	1.2193	1.0354	1.24	0.88
	1.0273	1.0564	1.282	0.883
	1.2102	1.1602	1.186	0.929
	0.8951	1.4138	1.424	1.053
	1.2459	1.0943	0.893	1.072
	1.3445	1.1352	1.101	0.95
	0.9935	1.183	1.163	0.929
		1.1703	1.736	1.204
		1.0383
		1.1808
		1.1616
		1.173
Figure 4c	Alb-Cre -	Alb-Cre +	Adipoq-Cre -	Adipoq-Cre +
	79.2963	85.0279	97.5379	65.2911
	89.4637	91.7564	96.8899	89.2643
	76.6547	88.8158	98.0363	76.2975
	78.4988	98.435	90.7097	87.9685
	76.4553	90.7097	89.1148	63.1313
	82.3864	85.0777	91.7564	75.2592
	55.3728	80.4426	89.0152	63.422
	82.187	92.6535	89.4637	67.1185
		76.555	99.5813	70.1505
		81.4394
		90.8593
		45.7037
		76.1065
Figure 4d	These two HE staining images are original and were used without any modification.
Figure 4e	ALB-cre-	ALB-cre+	Adipoq-cre-	Adipoq-cre+
	113.546	76.6208	93.3313	60.8373
	123.147	106.715	88.3627	65.7786
	86.5907	96.0067	78.6042	72.0516
	99.6993	109.3	86.7542	57.1927
	150.657	59.635	85.1814	77.4835
	55.9424	120.747	104.234	76.5373
	58.8965	69.051	95.4761	57.5081
	56.4963	96.1914	117.209	85.4386
	87.1446	90.0987	89.1491	82.0042
	113.731	94.3451	76.6382	70.6848
	100.253	102.653	64.8065	81.829
	100.992	156.934	80.3383	81.7589
	96.376	101.361	71.7411	80.8828
		100.992	75.2799	71.6661
		106.531		53.1275
		111.885
Figure 4f	ALB-cre-	ALB-cre+	Adipoq-cre-	Adipoq-cre+
	63.3012	65.4771	63.0788	70.711
	53.0147	77.1483	75.6612	71.9891
	88.6216	68.0487	94.1058	40.1432
	111.766	114.911	102.303	51.7767
	115.722	52.6191	83.9303	79.4199
	78.9286	86.8413	85.4792	87.8904
	90.5998	87.0391	88.3151	85.854
	73.9832	108.997	106.617	73.4406
	78.1374	66.664	95.4641	81.4996
	107.612	77.3461	81.4519	69.0429
	59.5427	48.6628	108.332	57.691
	52.4213		92.819	60.1173
			72.1581
			86.8614
Figure 4g		ALB-cre-	ALB-cre-	ALB-cre-	ALB-cre-	ALB-cre-	ALB-cre-	ALB-cre-	ALB-cre-		ALB-cre+	ALB-cre+	ALB-cre+	ALB-cre+	ALB-cre+	ALB-cre+	ALB-cre+	ALB-cre+		Adipoq-cre-	Adipoq-cre-	Adipoq-cre-	Adipoq-cre-	Adipoq-cre-	Adipoq-cre-		Adipoq-cre+	Adipoq-cre+	Adipoq-cre+	Adipoq-cre+	Adipoq-cre+	Adipoq-cre+
	Pparg	1.76372	2.1709	1.64485	0.412355	1.23453	0.941234	0.637704	0.519655		1.21164	0.634324	1.32405	1.16497	1.45932	0.983701	1.69149	0.414839		1.53996	1.17845	0.852372	0.790893	0.982971	0.831558		0.474306	0.665521	0.545086	0.389462	0.56784	0.649419
	Cidea	1.2484	1.27169	1.02083	0.220791	1.54944	1.44035	0.953134	1.3138		0.494628	2.27167	0.896733	1.06051	1.10299	1.60112	1.31532	0.525374		1.66139	1.3032	1.15433	0.660695	0.700467	0.864571		0.440655	0.480712	0.371402	0.206525	0.915134	0.78752
	Plin4	0.830062	1.58442	2.51977	0.707413	0.868316	0.814108	0.860924	0.700905		0.902266	0.419369	0.885947	0.510845	1.98109	0.680166	1.80328	0.81298		0.693462	1.04528	1.26215	0.846484	0.929518	1.38917		0.403569	0.511648	0.59209	0.545716	0.652879	0.744093
	Cidec	1.01751	1.45839	2.07394	1.13004	1.41524	1.58122	0.214697	0.59848		1.19447	0.494728	1.73914	0.952555	1.31437	1.19007	1.99867	1.11165		1.13415	1.266	0.975093	0.844368	0.936452	0.903301		0.261089	0.56082	0.584366	0.418784	0.609463	0.589383
	Cd36	0.855286	1.37409	1.71334	1.101	1.28771	1.13759	0.465702	0.661194		1.25221	1.07909	1.2384	1.13195	1.18467	1.19125	1.34644	1.10227		1.3774	1.26746	0.893544	0.901007	0.835248	0.851815		0.407426	0.405361	0.492414	0.433953	0.391281	0.383229
	Col1a1	0.448859	0.953959	2.38171	2.51171	1.2861	3.03774	0.124194	0.804594		1.2072	2.68391	2.53151	2.06671	1.40737	1.52591	1.24401	2.12628		1.11634	1.11737	0.919408	1.05856	1.02156	0.806331		0.137526	0.466768	0.924094	0.441488	0.269516	0.551632
	Col1a2	0.458794	0.993724	1.96871	1.81326	1.34716	1.97053	0.295709	0.782728		1.02166	1.58145	1.67782	1.76694	1.1999	1.08818	0.875543	1.39918		0.951172	1.03822	0.837471	1.75254	0.981308	0.703088		0.294114	0.941877	0.483504	0.582883	0.381506	0.709125
Figure 4h		Adipoq-cre-	Adipoq-cre-	Adipoq-cre-	Adipoq-cre-	Adipoq-cre-	Adipoq-cre-	Adipoq-cre-	Adipoq-cre-	Adipoq-cre-	Adipoq-cre-	Adipoq-cre-	Adipoq-cre-	Adipoq-cre-	Adipoq-cre-	Adipoq-cre-		Adipoq-cre+	Adipoq-cre+	Adipoq-cre+	Adipoq-cre+	Adipoq-cre+	Adipoq-cre+	Adipoq-cre+	Adipoq-cre+	Adipoq-cre+	Adipoq-cre+	Adipoq-cre+	Adipoq-cre+
	8	27.2	27.6	26.8	28.2	27.6	26.7	28.3	30.2	30.6	29.3	30	29	31.2	28.1	28.1		27.5	29.3	28.4	28.6	29.6	28.3	26.7	25	28	26	26.9	27.3
	9	29	30.2	29.2	29.3	30	28.9	30	31.3	32.4	30	30.6	31.7	34.2	30.4	28.2		28.7	30	29.6	31.2	31.6	30.8	28.5	28.4	29.8	27.6	27.4	28.2
	10	30.5	32.3	30.2	30.4	33.1	29.8	32	33.1	35.5	33.2	33.8	33.3	36.5	31.5	30.3		29.8	32.6	30.7	32.9	33.8	32.6	30.9	29.2	31.8	31.1	28.4	29.5
	11	30.1	32.5	30.9	30.3	34.9	29.8	33.7	33.1	35.9	33.5	34.1	35	38.9	33.2	30.3		30.8	33.4	31.1	33.5	34.8	34.1	31.7	29.5	32.1	30.2	29.7	30.2
	12	30.9	33	32.3	30.8	36.6	30.9	35.9	33.2	36.8	32.6	34.4	36.1	41.4	34	30.9		32.3	34.5	30.5	33.2	35	35.6	32.3	31.5	33.4	30.5	29.4	29.1
	13	31.9	35.4	34.5	31.5	38.6	32.1	38.9	35.3	40.6	34.6	38.3	37.9	43.8	35.8	32.7		34	36.4	30.6	36.3	37.3	37.4	34	33.7	33.8	32.6	31.1	30.3
	14	33.6	36.7	36	32.7	40.7	33.4	40.8	36.7	42.6	36	39.9	38.6	45.3	37.4	33.4		34.4	38.1	31.8	36.9	37.4	38	33.1	34.2	35.6	33.1	33	31.7
	15	33	37.1	36.5		41.8		42.3	36.3	44.1	35.3	41	38.7	45.2	36.4	33		34.2	37.9	32	37.1	38.2	38.4	33.5	34.9	35.4	33.5	32.3	33.5
	16	34.5	39.5	38.3		43.9		44.5	37.5	45.2	36.2	42.3	40.3	46	38	34.1		35.7	40		38.7	38.6	38.8	34	35.8	36.9	33.7	33.6	33.2
	17	35.3	42	40.9		46.5		46.8	39.2	47	37.2	43.5	41.3	47.8	38.1	36.2		37.2	42.3		39.5	40.5	40.3	34.8	37.2	38.2	35.2	34	34.9
	18	37.7	43.9	41.5		47.7		49.4	40.2	47.4	37.6	40.5	43	50.8	38.7	36.1		37.7	42.2		37.6	41.8	39.3	37.5	42.8	42.5	33.7	32.4	34.8
Figure 4i	Fat Mass, AdipoQ-Cre-	Fat Mass, AdipoQ-Cre+	Lean Mass, AdipoQ-Cre-	Lean Mass, AdipoQ-Cre+
	48.054	37.3158	49.6339	60.7575
	42.1772	38.6905	59.443	60.795
	44.6919	34.4955	53.3598	64.7235
	36.1319	37.7134	60.4396	60.4741
	41.6631	41.1545	56.0475	56.8365
	47.433	37.2371	49.9554	61.2692
	39.6078	41.4286	57.1242	57.036
	44.8405	36.6411	53.6022	61.1258
	49.58	41.5246	48.68	56.5617
	49.3409	43.28	49.0395	56.4122
	49.3078	33.0454	49.7086	65.2953
	47.902	39.8016	49.0392	58.5594
	50.5294	44.9714	48.1176	53.529
		40.559		57.6815
		37.6861		60.3938
		39.1925		59.0283
Figure 4j	Fat Mass, AdipoQ-Cre-	Fat Mass, AdipoQ-Cre+	Lean Mass, AdipoQ-Cre-	Lean Mass, AdipoQ-Cre+
	53.2365	48.0052	44.7925	47.6378
	42.4157	19.0119	53.2022	74.0316
	48.231	49.1589	48.6978	47.6869
	43.5151	49.1544	57.6364	44.8098
	55.3277	41.6265	41.6702	53.5542
	39.6774	29.5775	55.2258	62.3239
	40.2786	21.9014	55.2012	58.662
	48.9756	39.2	48.0976	56.1667
	53.0979	27.2857	44.3052	67.0714
		41.7081		56.087
		44.5082		52.2951
		41.7188		52.6562
		44.7554		51.7391
Figure 4k		Adipoq-cre-	Adipoq-cre-	Adipoq-cre-	Adipoq-cre-	Adipoq-cre-	Adipoq-cre-	Adipoq-cre-	Adipoq-cre-	Adipoq-cre-		Adipoq-cre+	Adipoq-cre+	Adipoq-cre+	Adipoq-cre+	Adipoq-cre+	Adipoq-cre+	Adipoq-cre+	Adipoq-cre+	Adipoq-cre+
	eWAT	0.75	0.775	0.918	1.298	1.1	0.699	0.9	1.053	0.67		1.1	0.647	1.016	0.829	0.752	1.289	0.53	0.724	0.633
	ingWAT	1.96	1.63	1.685	1.192	1.638	1.598	1.965	1.662	1.731		1.392	1.34	1.077	1.068	1.352	1.207	1.392	1.564	1.357
	BAT	0.1436	0.12415	0.1299	0.1213	0.0901	0.1146	0.1053				0.0997	0.0891	0.08475	0.0916	0.1066	0.1274	0.10495	0.09355
Figure 4l		Adipoq-cre-	Adipoq-cre-	Adipoq-cre-	Adipoq-cre-	Adipoq-cre-	Adipoq-cre-	Adipoq-cre-	Adipoq-cre-	Adipoq-cre-		Adipoq-cre+	Adipoq-cre+	Adipoq-cre+	Adipoq-cre+	Adipoq-cre+	Adipoq-cre+	Adipoq-cre+	Adipoq-cre+	Adipoq-cre+
	eWAT	2.925	2.98532	2.9133	2.71635	3.39417	3.53769	2.94775	3.54926	2.8262		3.55537	2.9731	2.91408	2.54449	3.25884	3.58527	2.98233	2.75873	2.71973
	ingWAT	2.71056	3.36141	3.06717	2.85038	2.83183	2.95945	3.41718	3.10648	3.22296		2.17906	2.63952	2.4063	2.89718	2.59831	2.30854	2.20545	3.06384	2.58076
Figure 4m	eWAT Adipoq-cre-	eWAT Adipoq-cre+	ingWAT Adipoq-cre-	ingWAT Adipoq-cre+
	1.55	0.897	2.087	1.041
	1.365	0.4	1.701	0.377
	1.395	0.482	1.603	0.657
	0.979	0.647	1.155	0.805
	1.31	0.66	1.737	0.965
	0.873	0.97	1.015	1.168
	0.937	0.794	1.167	1.277
	1.25	1.17	1.986	1.448
	1.263	1.225	2.007	1.253

## Sheet: Fig.5
Figure 5b
Tissue	Scramble			GPR146 shRNA
LIVER	0.949216	1.162	0.906892	0.318304	0.362066	0.309389
eWAT	0.818109	1.18741	1.02941	0.617321	0.683	0.582114
ingWAT	1.05199	1.12717	0.843336	0.610359	0.633983	0.657011
BAT	0.943476	1.001	1.05843	0.81	0.746887	0.674586
Figure 5c
	Scramble							GPR146 shRNA
Normalized TG	1.01773	0.792803	0.879224	1.12746	1.16351	1.05233	0.966943	0.744319	0.716951	0.804143	0.847127	0.967042	0.817937	0.967585	0.992627	0.849859
Figure 5d
Gene	NC							GPR146 shRNA
IL6	0.801973	1.54126	1.29479	1.32288	0.867806	0.720304	0.755626	0.576507	0.512518	0.612059	0.63469	0.531674	1.017	0.603857	0.761385	0.92584
Tnfa	1.26023	0.778228	0.715778	0.980412	1.91556	0.919329	0.825067	0.881165	0.630466	0.593013	0.525955	0.741634	0.424094	0.390045	0.863133	0.850255
Il1b	0.721647	1.17797	0.861259	1.34553	1.24948	0.85	0.955787	0.575969	0.542853	0.867229	0.59633	0.71579	0.681212	0.421581	0.479063	0.774486
Figure 5e	Body Weight
	Scramble	GPR146 shRNA
	27.8	27.1
	24.2	25.4
	29.9	24.3
	27.6	26.7
	27.3	26.8
	26.6	25.1
	28.2	25.8
		24.3
		23.8
Figure 5f	iWAT weights
	Scramble	GPR146 shRNA
	0.324	0.31
	0.212	0.194
	0.479	0.273
	0.376	0.321
	0.31	0.347
	0.36	0.273
	0.367	0.26
		0.207
		0.186
Figure 5g	eWAT weight
	Scramble	GPR146 shRNA
	0.531	0.469
	0.283	0.238
	0.721	0.407
	0.629	0.365
	0.544	0.557
	0.502	0.348
	0.76	0.368
		0.197
		0.303
Figure 5h	BAT weight
	Scramble	GPR146 shRNA
	0.063	0.085
	0.058	0.064
	0.067	0.066
	0.054	0.071
	0.06	0.072
	0.081	0.06
	0.096	0.068
		0.073
		0.064

## Sheet: Fig.6
Figure 6a		Gpr146+/+	Gpr146+/+	Gpr146+/+	Gpr146+/+	Gpr146+/+	Gpr146+/+	Gpr146+/+	Gpr146+/+		Gpr146-/-	Gpr146-/-	Gpr146-/-	Gpr146-/-	Gpr146-/-	Gpr146-/-	Gpr146-/-	Gpr146-/-
	Pparg	1.273	1.3502	0.8669	0.8034	0.8354	1.1753				0.3183	0.0774	1.0115	0.5835	0.8014	0.5015
	Fabp4	1.1201	1.2374	0.8005	0.9704	0.9288	1.1307				0.2577	0.0576	1.0434	0.5638	0.7229	0.4633
	F4/80	1.10794	0.763945	0.789608	0.852955	0.649863	1.98785	1.03422	1.31301		0.0321592	0.531033	0.0374872	1.06452	0.11885	0.741512	0.797492	0.0633085
	Mcp1	2.13801	1.84413	0.761247	0.634462	0.658735	1.53752	0.758439	0.683622		0.230596	0.921636	0.101504	0.974862	0.113016	0.872123	0.585445	0.188234
Figure 6b		Gpr146+/+	Gpr146+/+	Gpr146+/+	Gpr146+/+	Gpr146+/+	Gpr146+/+	Gpr146+/+	Gpr146+/+		Gpr146-/-	Gpr146-/-	Gpr146-/-	Gpr146-/-	Gpr146-/-	Gpr146-/-	Gpr146-/-	Gpr146-/-
	Pparg	1.19396	1.37276	1.1981	1.03174	0.879903	0.426244	0.82022	1.60445		0.439951	0.71553	1.27022	0.907362	1.14321	1.20337	0.787354	0.919391
	Fabp4	1.50782	1.04715	0.974545	0.790114	0.822526					0.325892	0.515651	0.845357	0.659967	0.638814
	Cd36	1.47806	1.11861	0.920001	1.23574	1.00791	0.766864	0.919365	0.748656		0.152834	0.791709	0.158151	1.01399	0.267456	0.678949	0.494728	0.0928068
	Lpl	0.958322	1.05842	1.01109	1.23079	0.949506	0.862293	1.24423	0.777681		0.621108	1.22852	0.284451	1.45422	0.901615	0.798806	0.686144	0.330392
	Fasn	0.684659	0.79011	1.09262	2.24356	0.700015	1.14377	1.96808	0.478567		2.97686	1.19675	1.16322	3.90537	3.69726	1.84778	0.78266	2.2291
	Ppara	0.815148	0.617409	2.76984	0.782483	0.916772					1.40036	2.75675	4.55137	5.34726	2.07911
	Adipq	1.38619	0.877898	0.626676	1.29725	1.12958	0.877695	1.48534	0.686402		1.76515	1.33773	0.556502	1.29845	1.53063	1.38044	0.897795	0.7005
Figure 6c	These images are original and were used without any modification.
Figure 6d	NC	Gpr146
	1.02749	0.435678
	0.947265	0.378691
	1.02525	0.493008
Figure 6e	BODIPY+ cells%
	NC	Gpr146
	54.8387	47.3988
	59.2593	38.2353
	69.8413	42.7586
Figure 6f	BODIPY+ cell area
	siNC	siGpr146
	608.177	1231.77
	824.037	1242.05
	1406.52	1128.98
	1128.98	452.278
	411.162	270.681
	2405.3	572.2
	680.13	726.386
	2174.02	1257.47
	743.517	971.369
	596.184	1152.97
	1382.53	332.356
	767.502	708.398
	2439.56	453.991
	1108.42	1212.93
	1168.38	1495.6
	498.534	846.308
	536.223	945.672
	1048.46	906.269
	1416.8	669.851
	1617.24	685.269
	639.014	1509.31
	1276.31	1401.38
	1111.85	850.591
	1087.87	1170.1
	231.278	383.751
	1010.77	1367.11
	950.811	1116.99
	152.472	736.665
	483.115	513.952
	400.883	813.757
	1033.04	457.417
	760.649	423.154
	693.835	1108.42
	1790.27	1238.62
	313.511	931.966
	1747.44	1053.6
	1841.66	406.022
	2288.8	1132.41
	904.556	1009.06
	2943.23	846.308
	674.99	878.001
	1058.74	839.455
	2295.65	395.743
	510.526	623.595
	719.533	599.611
	878.858	615.029
	993.641	1207.79
	395.743	860.013
	873.719	623.595
	798.339	809.475
	1858.79	479.689
	1302.01	560.208
	515.665	286.1
	683.556	383.751
	2156.89	582.479
	1283.17	1146.11
	1579.55	716.107
	734.951	901.129
	1108.42	1099.86
	1500.74	812.044
	325.503	613.316
	1058.74	734.951
	616.743	613.316
	1009.06	296.379
	522.518	668.138
	4512.5	887.424
	1188.94	930.253
	214.147	748.657
	1689.19	126.775
	801.765	334.069
	764.075	793.199
	334.069	152.472
	1807.4	147.333
	1012.49	1379.11
	937.106	885.711
	865.153	769.215
	279.247	805.192
	239.844	781.207
	981.648	949.098
	1276.31	668.138
	1235.2	426.58
	1342.27	573.913
	1406.52	1099.86
	1041.61	806.905
	551.642	921.687
	1303.72	786.347
	1824.53	1101.57
	1259.18	1118.7
	991.928	781.207
	1274.6	532.797
	1087.87	704.971
	971.369	155.899
	1254.04	1017.62
	236.418	1067.31
	758.936	664.711
	1267.75	901.129
	2391.59	1209.5
	736.665	260.402
	1476.76	979.935
	2470.4	1182.09
	808.618	972.226
	388.89	822.323
	1320.86	1644.65
	2163.74	496.82
	901.129	1230.06
	1851.94	931.966
	649.293	1045.04
	1041.61	443.712
	1642.93	1039.9
	2211.71	669.851
	974.796	815.471
	2655.42	1178.66
	1822.82	734.951
	647.58	1197.51
	1272.89	716.107
	764.075
	625.308
	1336.28
	856.587
	1377.39
	678.417
	284.387
	716.107
	2895.26
	705.828
	1576.12
	599.611
	472.836
	983.362
	1666.92
	966.23
	734.951
	419.728
	693.835
	1276.31
	224.426
	1941.03
	640.727
	3751.85
	628.735
	949.098
	1315.72
	786.347
	1475.04
	203.868
	630.448
	510.526
	733.238
	584.192
	1045.04
	702.401
	190.162
	815.471
	2038.68
	760.649
	299.805
	220.999
	503.673
	229.565
	226.139
	1105
	2480.68
	601.324
	207.294
	1786.84
	1014.2
	1024.48
	952.525
	606.463
	957.664
	385.464
	2477.25
	955.951
	769.215
	796.626
	698.975
	2150.03
	621.882
	1658.35
	957.664
	1821.1
	407.735
	1953.02
	274.108
	865.153
	253.55
	1228.35
	1403.09
	428.293
	1701.18
	1577.83
	642.44
	505.386
	537.937
	1115.28
	1180.38
	1062.17
	651.006
	625.308
Figure 6g	BODIPY+ cells Area Distribution histogram
	Bin Center	siNC	siGpr146
	0	6.03015	3.47826
	500	31.1558	39.1304
	1000	30.6533	51.3043
	1500	17.0854	6.08696
	2000	8.54271	0
	2500	4.52261	0
	3000	1.00503	0
	3500	0	0
	4000	0.502513	0
	4500	0.502513	0
Figure 6h		Day2 NC	Day2 NC	Day2 NC	Day2 NC	Day2 NC	Day2 NC		Day2 Gpr146	Day2 Gpr146	Day2 Gpr146	Day2 Gpr146	Day2 Gpr146	Day2 Gpr146		Day4 NC	Day4 NC	Day4 NC	Day4 NC	Day4 NC	Day4 NC		Day4 Gpr146	Day4 Gpr146	Day4 Gpr146	Day4 Gpr146	Day4 Gpr146	Day4 Gpr146
	C/EBPa	1.05599	1.07658	1.02444	0.96036	0.889641	1.00498		0.589971	0.608818	0.624602	0.484378	0.485055	0.494921		0.972627	1.00825	1.03113	0.982043	0.988718	1.01851		0.577723	0.604117	0.598261	0.509282	0.525139	0.530635
	C/EBPb	1.04367	1.0101	0.997139	0.989595	0.967542	0.993545		0.928368	0.910419	0.927463	0.950469	0.944701	0.954977		0.93698	0.964642	0.969649	1.01696	1.08182	1.03712		0.874665	0.916935	0.911556	0.846236	0.806623	0.849585
	PPARG	1.0806	1.08058	1.01423	0.931449	0.928389	0.976448		0.688502	0.699486	0.707716	0.496076	0.495084	0.506947		0.960021	0.945978	0.975218	1.0453	1.0085	1.07107		0.573601	0.576783	0.576757	0.572522	0.568338	0.570944
	FASN	1.05615	1.04427	1.01381	0.957277	0.963004	0.970152		0.75297	0.746605	0.755493	0.675003	0.687219	0.692992		0.983964	0.970735	1.02364	1.00765	0.991121	1.02409		0.299676	0.299827	0.312682	0.294961	0.298198	0.302981
	FABP4	1.03354	1.04574	0.999741	0.971144	0.982598	0.969842		0.621971	0.627131	0.61785	0.461661	0.473858	0.471935		1.00356	0.995774	1.00244	0.999086	1.0017	0.997461		0.559398	0.554785	0.553117	0.472955	0.510993	0.507992
Figure 6i	These images are original and were used without any modification.
Figure 6j	NC	GPR146 siRNA-1	GPR146 siRNA-2	GPR146 siRNA-3
	0.971754	0.566898	0.580488	0.516592
	1.02825	0.429876	0.625342	0.587602
	1.03417	0.446328	0.535216	0.546313
Figure 6k	Percentage of BODIPY+ cells for SGBS
	siNC	siGPR146
	51.5625	18.797
	64.0449	59.0164
	66.6667	31.746
	72.5275	50
	59.0476	35.3659
Figure 6l		Day2 NC	Day2 NC	Day2 NC	Day2 NC	Day2 NC	Day2 NC		Day2 GPR146	Day2 GPR146	Day2 GPR146	Day2 GPR146	Day2 GPR146	Day2 GPR146		Day4 NC	Day4 NC	Day4 NC	Day4 NC	Day4 NC	Day4 NC		Day4 GPR146	Day4 GPR146	Day4 GPR146	Day4 GPR146	Day4 GPR146	Day4 GPR146
	C/EBPa	1.0089	1.06708	0.928868	0.907035	0.775821	0.883509		0.685452	0.768515	0.759537	0.643997	0.729636	0.692753		1.0158	0.98156	1.00294	0.871821	0.863556	0.939916		0.354749	0.335367	0.356371	0.280068	0.296792	0.300581
	C/EBPb	1.10654	0.871024	1.03753	1.30483	1.08567	1.08431		1.46513	1.97837	2.09725	1.72261	2.06847	1.58082		1.13875	1.01561	0.864659	1.02435	0.784322	0.783109		1.33689	1.50151	1.22438	0.925845	0.926134	0.815553
	PPARG	0.994216	0.993986	1.0119	1.04539	1.07689	1.04427		1.06052	1.01976	1.0584	1.22901	1.20965	1.20044		0.995227	0.994305	1.01055	0.97433	0.966414	0.964643		0.638247	0.640946	0.694645	0.756601	0.751213	0.756078
	FASN	0.985915	1.00189	1.01237	0.944331	1.05201	1.04646		0.853589	0.881015	0.881103	0.992688	0.989143	0.969347		1.0311	0.956022	1.01446	0.981833	0.997053	0.942954		0.399491	0.390674	0.404786	0.404491	0.4023	0.399305
	FABP4	1.01881	1.00543	0.976231	1.03433	1.01975	0.9282		0.796057	0.762709	0.746716	0.816801	0.842794	0.817026		1.02232	1.089	0.898225	0.979925	0.992477	0.980179		0.339836	0.333117	0.324863	0.39441	0.391163	0.376901
Figure 6m	SVF: % of BrdU+ cells
	siNC	siGpr146
	62	30.7692
	47.2727	36.1111
	57.6271	33.3333
	65.2174	27.7778
	79.2208	53.4483
	62.5	44.2308
	73.1707	40.5405
	66.0377	52.1739
	67.3469	33.3333
Figure 6n	SGBS: % of BrdU+ cells
	siNC	siGPR146
	17.6991	8
	19.3939	9.61538
	22.2222	11.1111
	27.551	10.2564
	14.7826	21.6867
	23.2143	10.6383
	13.9785	8.95522
	24.6269	25
	18.4713	7.14286
	13.0435	8.57143
	19.4983	12.0977
	4.84252	6.09851

## Sheet: Fig.7
Figure 7a
Fig.7A Pathway analysis result of phosphoproteomics
GroupID	Category	Term	Description	LogP	Log(q-value)	InTerm_InList	Genes	Symbols
1_Summary	Reactome Gene Sets	R-HSA-9012999	RHO GTPase cycle	-11.8029	-7.45484	24/449	120,392,667,857,1627,2909,3320,3326,4650,5099,5586,6793,9590,9644,10160,10250,10298,11214,23580,50618,55852,56254,57514,80005,1499,4627,4928,23332	ADD3,ARHGAP1,DST,CAV1,DBN1,ARHGAP35,HSP90AA1,HSP90AB1,MYO9B,PCDH7,PKN2,STK10,AKAP12,SH3PXD2A,FARP1,SRRM1,PAK4,AKAP13,CDC42EP4,ITSN2,TEX2,RNF20,ARHGAP31,DOCK5,CTNNB1,MYH9,NUP98,CLASP1
2_Summary	GO Biological Processes	GO:0051493	regulation of cytoskeleton organization	-9.51319	-5.76717	23/531	120,1627,2909,2932,4130,4131,7114,8500,9113,9168,11214,11346,22998,23187,23332,23580,25978,28988,55604,60312,171024,253260,256364,857,4627,7341,800,1809,2037,4082,5339,5872,10160,10611,23136,23384,154810,4650,3320,9780,134957,3326,57521,84335,80005,4000,4134,5587,9693,667,5108	ADD3,DBN1,ARHGAP35,GSK3B,MAP1A,MAP1B,TMSB4X,PPFIA1,LATS1,TMSB10,AKAP13,SYNPO,LIMCH1,PHLDB1,CLASP1,CDC42EP4,CHMP2B,DBNL,CARMIL1,AFAP1,SYNPO2,RICTOR,EML3,CAV1,MYH9,SUMO1,CALD1,DPYSL3,EPB41L2,MARCKS,PLEC,RAB13,FARP1,PDLIM5,EPB41L3,SPECC1L,AMOTL1,MYO9B,HSP90AA1,PIEZO1,STXBP5,HSP90AB1,RPTOR,AKT1S1,DOCK5,LMNA,MAP4,PRKD1,RAPGEF2,DST,PCM1
3_Summary	GO Biological Processes	GO:0060341	regulation of cellular localization	-8.83722	-5.24118	26/733	392,572,665,857,1499,2037,2931,2932,3326,4000,4130,4131,4836,5108,5127,5371,5587,7341,8500,9113,26060,29072,55072,55781,64114,89781,6566,8660,55763,64083,64215,134957	ARHGAP1,BAD,BNIP3L,CAV1,CTNNB1,EPB41L2,GSK3A,GSK3B,HSP90AB1,LMNA,MAP1A,MAP1B,NMT1,PCM1,CDK16,PML,PRKD1,SUMO1,PPFIA1,LATS1,APPL1,SETD2,RNF31,RIOK2,TMBIM1,HPS4,SLC16A1,IRS2,EXOC1,GOLPH3,DNAJC1,STXBP5
4_Summary	Reactome Gene Sets	R-HSA-5663202	Diseases of signal transduction by growth factor receptors and second messengers	-8.8111	-5.24118	20/433	572,1499,2308,2931,2932,3320,4000,4008,4627,5037,5430,6194,6868,8496,8660,9208,9612,54518,84335,253260,31,32,857,3315,5587,5757,6181,6595,7114,8575,9168,10397	BAD,CTNNB1,FOXO1,GSK3A,GSK3B,HSP90AA1,LMNA,LMO7,MYH9,PEBP1,POLR2A,RPS6,ADAM17,PPFIBP1,IRS2,LRRFIP1,NCOR2,APBB1IP,AKT1S1,RICTOR,ACACA,ACACB,CAV1,HSPB1,PRKD1,PTMA,RPLP2,SMARCA2,TMSB4X,PRKRA,TMSB10,NDRG1
5_Summary	GO Biological Processes	GO:0006468	protein phosphorylation	-7.86178	-4.51371	24/704	790,2931,2932,3991,4750,5127,5371,5586,5587,6788,6793,8091,8575,9113,10290,10298,11214,23085,23139,23235,23387,26750,55781,253260,3326,7341,29072	CAD,GSK3A,GSK3B,LIPE,NEK1,CDK16,PML,PKN2,PRKD1,STK3,STK10,HMGA2,PRKRA,LATS1,SPEG,PAK4,AKAP13,ERC1,MAST2,SIK2,SIK3,RPS6KC1,RIOK2,RICTOR,HSP90AB1,SUMO1,SETD2
6_Summary	GO Biological Processes	GO:0031331	positive regulation of cellular catabolic process	-7.76833	-4.46165	19/450	572,665,857,2308,2931,2932,3320,4898,5587,7341,8660,9698,23367,55072,55802,57521,85456,92140,116224,84335,253260,31,32,2194,3991,6194,3326,4130,5371,9113,9683,7110,821,25978,1717,7114,9612,10776,80025,6319,960,4627,5037,10010,23786,64215,3315,55763,989,3678,4735,4836,26060,10298,8661,27336,4000,64083,10724,8500,64114,8451	BAD,BNIP3L,CAV1,FOXO1,GSK3A,GSK3B,HSP90AA1,NRDC,PRKD1,SUMO1,IRS2,PUM1,LARP1,RNF31,DCP1A,RPTOR,TNKS1BP1,MTDH,PABIR1,AKT1S1,RICTOR,ACACA,ACACB,FASN,LIPE,RPS6,HSP90AB1,MAP1A,PML,LATS1,N4BP1,TMF1,CANX,CHMP2B,DHCR7,TMSB4X,NCOR2,ARPP19,PANK2,SCD,CD44,MYH9,PEBP1,TANK,BCL2L13,DNAJC1,HSPB1,EXOC1,SEPTIN7,ITGA5,SEPTIN2,NMT1,APPL1,PAK4,EIF3A,HTATSF1,LMNA,GOLPH3,OGA,PPFIA1,TMBIM1,CUL4A
7_Summary	GO Biological Processes	GO:0007163	establishment or maintenance of cell polarity	-7.6294	-4.39528	13/200	667,2909,2932,3320,3326,4000,4131,4134,4627,22841,23332,64083,154810,1809,3678,4650,6137,6181,6194,6597,8660,10298,200916	DST,ARHGAP35,GSK3B,HSP90AA1,HSP90AB1,LMNA,MAP1B,MAP4,MYH9,RAB11FIP2,CLASP1,GOLPH3,AMOTL1,DPYSL3,ITGA5,MYO9B,RPL13,RPLP2,RPS6,SMARCA4,IRS2,PAK4,RPL22L1
8_Summary	WikiPathways	WP357	Fatty acid biosynthesis	-7.58257	-4.38063	6/22	31,32,47,2194,6319,55902,2308,3991,5214,8660,57521,84335,5346,29072,1717,5469,80025,1499,2932,83930,2931,6194,790,56474,23235,4082,572	ACACA,ACACB,ACLY,FASN,SCD,ACSS2,FOXO1,LIPE,PFKP,IRS2,RPTOR,AKT1S1,PLIN1,SETD2,DHCR7,MED1,PANK2,CTNNB1,GSK3B,STARD3NL,GSK3A,RPS6,CAD,CTPS2,SIK2,MARCKS,BAD
9_Summary	GO Biological Processes	GO:0044089	positive regulation of cellular component biogenesis	-7.15759	-4.06479	19/492	857,989,1809,2909,2932,3320,4131,5064,7341,9780,11346,22998,23187,23332,23580,54674,55604,171024,253260,572,1499,2931,4836,5371,8500,11214	CAV1,SEPTIN7,DPYSL3,ARHGAP35,GSK3B,HSP90AA1,MAP1B,PALM,SUMO1,PIEZO1,SYNPO,LIMCH1,PHLDB1,CLASP1,CDC42EP4,LRRN3,CARMIL1,SYNPO2,RICTOR,BAD,CTNNB1,GSK3A,NMT1,PML,PPFIA1,AKAP13
10_Summary	GO Biological Processes	GO:0051301	cell division	-7.00842	-3.97972	19/503	989,1069,2037,4134,4627,4735,4750,5339,5586,8091,9113,10776,23331,23332,23384,25978,55763,219771,256364,5127,5371,6194,8451,9656,10579,26065,29072,116224,283489	SEPTIN7,CETN2,EPB41L2,MAP4,MYH9,SEPTIN2,NEK1,PLEC,PKN2,HMGA2,LATS1,ARPP19,TTC28,CLASP1,SPECC1L,CHMP2B,EXOC1,CCNY,EML3,CDK16,PML,RPS6,CUL4A,MDC1,TACC2,LSM14A,SETD2,PABIR1,CHAMP1
11_Summary	GO Biological Processes	GO:0071214	cellular response to abiotic stimulus	-6.91452	-3.96285	15/315	572,1643,4311,5064,5339,7158,8451,9683,9780,10010,10714,22927,54206,57521,85456,1069,2073,5430,6917,7341,2308,5371,8091,9656,10397,29072,56897,3159,3320,3326,4782,9188	BAD,DDB2,MME,PALM,PLEC,TP53BP1,CUL4A,N4BP1,PIEZO1,TANK,POLD3,HABP4,ERRFI1,RPTOR,TNKS1BP1,CETN2,ERCC5,POLR2A,TCEA1,SUMO1,FOXO1,PML,HMGA2,MDC1,NDRG1,SETD2,WRNIP1,HMGA1,HSP90AA1,HSP90AB1,NFIC,DDX21
12_Summary	GO Biological Processes	GO:0010564	regulation of cell cycle process	-6.89595	-3.96285	23/734	1069,1499,5139,5371,5469,5586,5902,6595,6597,6601,6868,7158,8091,8289,8451,9656,25978,26060,29072,55781,57521,116224,256364,3991,5346,6194,84335,572,857,960,2308,2932,3315,6788,7466,27250,56897,23331,3105,3678,9780,10808,54518,55604,80005,4008,22998,23332,375056,3159,1643,5430,3320,3326,8971,2124,2200,22985,9698,8189,8660,55102,9188	CETN2,CTNNB1,PDE3A,PML,MED1,PKN2,RANBP1,SMARCA2,SMARCA4,SMARCC2,ADAM17,TP53BP1,HMGA2,ARID1A,CUL4A,MDC1,CHMP2B,APPL1,SETD2,RIOK2,RPTOR,PABIR1,EML3,LIPE,PLIN1,RPS6,AKT1S1,BAD,CAV1,CD44,FOXO1,GSK3B,HSPB1,STK3,WFS1,PDCD4,WRNIP1,TTC28,HLA-A,ITGA5,PIEZO1,HSPH1,APBB1IP,CARMIL1,DOCK5,LMO7,LIMCH1,CLASP1,MIA3,HMGA1,DDB2,POLR2A,HSP90AA1,HSP90AB1,H1-10,EVI2B,FBN1,ACIN1,PUM1,SYMPK,IRS2,ATG2B,DDX21
13_Summary	GO Biological Processes	GO:0030578	PML body organization	-6.72812	-3.87142	4/7	5371,7341,22927,26135,4000,4928,5339,7110,25978,857,7041,9839,55802,26036,1499,5587,7466,79026,960,3105	PML,SUMO1,HABP4,SERBP1,LMNA,NUP98,PLEC,TMF1,CHMP2B,CAV1,TGFB1I1,ZEB2,DCP1A,ZNF451,CTNNB1,PRKD1,WFS1,AHNAK,CD44,HLA-A
14_Summary	WikiPathways	WP236	Adipogenesis	-6.64636	-3.81809	10/131	1499,2308,3159,3991,4000,4209,5346,6319,8660,9612,857	CTNNB1,FOXO1,HMGA1,LIPE,LMNA,MEF2D,PLIN1,SCD,IRS2,NCOR2,CAV1
15_Summary	GO Biological Processes	GO:0034330	cell junction organization	-6.63468	-3.81809	18/479	667,1004,1009,1499,1627,3678,4131,5064,5339,5586,5872,8496,8500,10160,11346,23085,23136,28988,2909,2932,3320,3326,4130,4134,5127,9693,10298,4627,5469,9113,80025,7110	DST,CDH6,CDH11,CTNNB1,DBN1,ITGA5,MAP1B,PALM,PLEC,PKN2,RAB13,PPFIBP1,PPFIA1,FARP1,SYNPO,ERC1,EPB41L3,DBNL,ARHGAP35,GSK3B,HSP90AA1,HSP90AB1,MAP1A,MAP4,CDK16,RAPGEF2,PAK4,MYH9,MED1,LATS1,PANK2,TMF1
16_Summary	GO Biological Processes	GO:0040008	regulation of growth	-6.40469	-3.64768	21/664	32,1627,2931,2932,4131,5371,6595,6597,6788,6868,7466,8091,9113,10298,23136,23180,28988,50618,57521,116224,253260,10160,572,1499,2200,4311,5108,5139,9693,55604,80005,3326,84335,10611	ACACB,DBN1,GSK3A,GSK3B,MAP1B,PML,SMARCA2,SMARCA4,STK3,ADAM17,WFS1,HMGA2,LATS1,PAK4,EPB41L3,RFTN1,DBNL,ITSN2,RPTOR,PABIR1,RICTOR,FARP1,BAD,CTNNB1,FBN1,MME,PCM1,PDE3A,RAPGEF2,CARMIL1,DOCK5,HSP90AB1,AKT1S1,PDLIM5
17_Summary	Reactome Gene Sets	R-HSA-8953854	Metabolism of RNA	-6.29962	-3.56433	21/674	1975,3315,4928,5430,6137,6181,6194,6431,8189,8683,9188,10250,23524,27043,28987,51729,55781,55802,85456,200916,220988,8227,9360,9967,22927,22985,27336,5469,23367,56254	EIF4B,HSPB1,NUP98,POLR2A,RPL13,RPLP2,RPS6,SRSF6,SYMPK,SRSF9,DDX21,SRRM1,SRRM2,PELP1,NOB1,WBP11,RIOK2,DCP1A,TNKS1BP1,RPL22L1,HNRNPA3,AKAP17A,PPIG,THRAP3,HABP4,ACIN1,HTATSF1,MED1,LARP1,RNF20
18_Summary	GO Biological Processes	GO:0022613	ribonucleoprotein complex biogenesis	-6.23536	-3.52076	17/457	1975,3320,3326,6194,6431,8451,8575,8661,8683,9188,25983,27043,28987,51729,55781,65095,84549,6949,9698	EIF4B,HSP90AA1,HSP90AB1,RPS6,SRSF6,CUL4A,PRKRA,EIF3A,SRSF9,DDX21,NGDN,PELP1,NOB1,WBP11,RIOK2,KRI1,MAK16,TCOF1,PUM1
19_Summary	GO Biological Processes	GO:0010256	endomembrane system organization	-5.93068	-3.28158	18/536	857,4000,4627,5339,5587,7110,10397,10564,23023,23136,23332,23471,25978,26509,64083,89781,92154,375056	CAV1,LMNA,MYH9,PLEC,PRKD1,TMF1,NDRG1,ARFGEF2,TMCC1,EPB41L3,CLASP1,TRAM1,CHMP2B,MYOF,GOLPH3,HPS4,MTSS2,MIA3
20_Summary	WikiPathways	WP4541	Hippo-Merlin signaling dysregulation	-5.88314	-3.25107	9/123	960,1004,1009,1499,3678,6788,8451,9113,10298,1975,2308,2932,4209,6194,10397,29072,57521,84335,5872,154810,7158,9656	CD44,CDH6,CDH11,CTNNB1,ITGA5,STK3,CUL4A,LATS1,PAK4,EIF4B,FOXO1,GSK3B,MEF2D,RPS6,NDRG1,SETD2,RPTOR,AKT1S1,RAB13,AMOTL1,TP53BP1,MDC1
Figure 7b	Kinase substrate analysis
	Kinases	Z-score
	PRKAA2	-4.98355
	PRKACG	-4.79174
	RPS6KB1	-4.60429
	PDK1	-4.06054
	RPS6KA1	-3.83232
	AKT1	-3.22213
	PAK2	-3.18875
	PRKACA	-2.58945
	HIPK2	-2.49834
	AKT2	-2.26083
	RAF1	-2.21169
	MAPK8	-2.12573
	PRKCG	-1.94343
	PRKACB	-1.89593
	PRKCA	-1.83151
	PRKDC	-1.67384
	NEK2	1.76768
	PAK1	2.06506
Figure 7c
						C/EBPα
						PPARγ
						p-AKT
						AKT
						Actin
Figure 7d	cAMP
	Days upon differentiation	siNC			siGPR146
	0	2.05667e-07	1.89333e-07	1.84667e-07	1.82333e-07	1.83667e-07	2.58667e-07
	1	9.51667e-08	1.27667e-07	1.24333e-07	1.13667e-07	1.43333e-07	1.14e-07
	2	8.56333e-08	9.75e-08	7.48e-08	1.03733e-07	1.09933e-07	1.44333e-07
	3	4.93333e-08	5.01667e-08	4.10333e-08	6.94667e-08	6.84333e-08	6.30667e-08
	4	3.6e-08	3.82333e-08	2.96333e-08	3.27667e-08	3.95e-08	2.84667e-08
Figure 7e	IP1
	Days upon differentiation	siNC			siGPR146
	0	1.61e-08	1.02267e-08	1.39333e-08	1.40767e-08	1.40333e-08	1.74333e-08
	1	6.95e-09	6.55e-09	7.24e-09	8.56333e-09	8.23667e-09	7.43e-09
	2	6.87333e-09	8.73333e-09	8.52e-09	8.49333e-09	8.47667e-09	1.18e-08
	3	1.08867e-08	8.56333e-09	8.49333e-09	7.06333e-09	6.59e-09	5.65e-09
	4	2.9e-08	2.86667e-08	3.15e-08	1.63333e-08	1.91667e-08	2.16e-08
Figure 7f	These images are original and were used without any modification.
Figure 7g	DMSO NC	DMSO GPR146	GF109203X NC	GF109203X GPR146
	0.866686	0.59458	0.280474	0.27518
	0.981824	0.482793	0.215733	0.285456
	1.15149	0.490096	0.253311	0.294544
Figure 7h
							p-AKT
							AKT
							PPARγ
							C/EBPα
							Actin

## Sheet: Fig.8
Figure 8b		Scramble	Scramble	Scramble		GPR146	GPR146	GPR146
	DMSO	1.22801	0.831512	0.940497		1.22883	0.838318	0.954999
	Forskolin	17.2188	17.5703	19.5007		11.0069	11.3804	11.0475
Figure 8c	DMSO GFP	DMSO GPR146	PD98059 GFP PD	PD98059 GPR146 PD
	0.91416	1.7351	0.862008	0.982137
	1.08559	1.70367	0.735985	1.09963
	1.00026	1.55746	0.80506	0.864713
Figure 8d
							pERK
							ERK
							Actin
Figure 8e
	Time after CL316,243 injection (min)	Scramble							siGpr146
	0	0.862854	1.20461	0.958215	0.740003	1.58936	0.888457	0.756504	1.1859	0.766262	0.734318	0.742798	1.31039	0.786151	0.731125	0.852516	0.740112
	30	1.68598	1.23521	1.39173	1.25666	1.49989	1.34901	1.18037	1.16491	1.0366	1.22653	1.17811	1.25866	1.28455	1.09026	1.2745	1.13934
	60	1.68397	1.22565	1.25663	1.26777	1.47146	1.26635	1.25557	1.20787	0.993878	1.18269	1.16661	1.3407	1.23252	1.46447	1.26814	1.45674
	120	1.44738	1.1688	1.44541	1.17092	1.48102	0.859244	1.28585	1.27547	0.981889	1.12902	1.14185	1.22108	0.88729	0.909593	1.17957	1.21931

## Sheet: Supp_Fig2
Sup_Figure 2b
		Gpr146+/+	Gpr146+/+	Gpr146+/+	Gpr146+/+	Gpr146+/+	Gpr146+/+	Gpr146+/+	Gpr146+/+		Gpr146-/-	Gpr146-/-	Gpr146-/-	Gpr146-/-	Gpr146-/-	Gpr146-/-	Gpr146-/-	Gpr146-/-
Sup_Figure 2c	iWAT	0.671577	0.758712	1.00786	2.57093	1.06729	1.35594	0.796249	0.6573		0	0	0	0	0	0	0	0
	BAT	0.946468	0.383144	0.823377	1.26923	1.39696	1.17443	1.6403	0.980524		0.0092007	0.00306186	0.00134761	0.0122333	0.00899262	0.0121068	0.00488179	0.00663491
	Liver	0.895361	0.940962	0.879167	1.19323	0.849611	1.23303	1.17382	0.920108		0	0	0	0	0	0	0	0
Sup_Figure 2d	Male +/+	Male -/-	Female +/+	Female -/-
	2.32	1.767	1.049	1.183
	2.13	2.03	0.993	1.123
	2.629	1.478	1.204	1.089
	1.866	2.491	1.065	1.051
	2.629	2.027	0.919	1.036
	2.629	1.85	1.26	1.239
	2.517	1.77	1.433	1.127
	2.579		1.2	1.333
	2.245
	2.217
Sup_Figure 2e	CHOW	HFD
	0.4942	5.18556
	2.13984	6.16671
	4.18386	12.6188
	1.18331	6.24702
	0.303724	8.18416
	1.07091	15.6544
	0.680422	21.5234
	0.863041	6.06216
Sup_Figure 2f
Sup_Figure 2g	Gpr146+/+	Gpr146-/-
	0.262006	0.119972
	1.47989	0.296491
	2.12465	0.107542
	0.776331	0.0960982
	0.545546	0.0739551
	0.811579	0.313408
Sup_Figure 2h		Gpr146+/+	Gpr146+/+	Gpr146+/+	Gpr146+/+	Gpr146+/+	Gpr146+/+	Gpr146+/+		Gpr146-/-	Gpr146-/-	Gpr146-/-	Gpr146-/-	Gpr146-/-	Gpr146-/-	Gpr146-/-	Gpr146-/-
	Pparg	0.57771	0.687017	1.40583	0.695964	0.911775	1.74402	2.39786		0.4944	0.998441	0.131891	0.495887	0.256391	0.401392	0.447849	0.242897
	Cidea	0.25344	2.37301	1.27696	0.215593	0.738182	2.64949	3.08809		0.035265	0.0598591	0.0232179	0.0710698	0.00966765	0.0571427	0.0634918	0.00805284
	Plin4	0.813487	1.48644	1.0909	0.882004	1.52329	0.674952	0.83597		1.10869	1.05301	0.224563	0.520219	0.302469	0.322534	0.758835	0.298718
	Cidec	0.387505	2.11006	0.989624	0.397204	1.22656	1.71113	1.48242		0.667706	0.719443	0.45343	0.0551034	0.094336	0.24712	0.0849418
	Cd36	0.800076	1.36978	1.03066	0.74737	0.952137	1.23264	0.964088		0.198829	0.43241	0.219932	0.145873	0.112	0.0899923	0.146779
	Tgfb1	0.87047	1.50337	0.64836	1.01739	1.41866	1.13173	0.721564		0.836942	0.989108	0.285956	0.442127	0.263925	0.1707
	Tgfbi	0.879127	1.19815	0.926252	1.1038	0.816284	1.19235	0.954054		0.0135566	0.619915	0.557281	0.238073	0.313777	0.394968	0.107828
	Col1a1	0.74639	1.93009	0.833931	0.924663	0.595016	1.72788	0.875593		0.315928	0.941478	0.946058	0.0857531	0.396575	0.404628	0.0863696
	Col1a2	0.886558	1.69187	1.00785	0.54979	0.844373	1.61509	0.882266		0.175956	0.930204	0.854777	0.138244	0.342843	0.215529	0.0727598
	Dcn	0.890076	1.32378	0.930664	0.94737	0.847137	1.12636	1.00882		0.202829	0.48241	0.271307	0.0685516	0.098141	0.0922697	0.0467788
	Bgn	1.00296	1.1886	0.972831	0.965665	0.86031	1.16602	0.890135		0.806975	0.730317	0.593888	0.250624	0.407046	0.379173	0.168668
	Ecm1	0.828099	0.863863	1.3914	0.898054	1.25574	0.825234	1.04987		0.114907	0.429642	1.00873	0.476718	0.266808	0.287083	0.245911	0.168662
	Lum	0.795196	1.39093	0.801282	0.909438	0.868972	1.40287	1.01775		0.0262061	0.628092	0.303349	0.0194743	0.0489137	0.0331629	0.0259231
Sup_Figure 2i		Gpr146+/+	Gpr146+/+	Gpr146+/+	Gpr146+/+	Gpr146+/+	Gpr146+/+	Gpr146+/+	Gpr146+/+		Gpr146-/-	Gpr146-/-	Gpr146-/-	Gpr146-/-	Gpr146-/-	Gpr146-/-	Gpr146-/-	Gpr146-/-
	Srebp1c	0.936922	1.93276	1.22972	0.923809	1.42208	0.834702	0.598325	0.686501		1.19306	1.25382	1.1799	1.88688	1.82851	0.909408	0.631856	1.26927
	Dgat1	0.915311	1.01818	1.09987	1.05117	0.970859	1.09708	0.958378	0.924023		1.28313	1.04633	1.40769	1.07599	1.05946	1.074	0.764542	1.03216
	Fasn	0.911302	1.53936	0.918276	1.06388	1.37681	0.746562	0.851454	0.833738		1.62638	3.50561	0.907924	1.98343	2.15696	1.81169	1.02954	2.40605
	Acaca	1.58552	1.09325	1.16309	0.988942	0.88227	0.734054	0.898521	0.861919		1.89907	1.78587	1.16013	1.48998	1.46067	1.84842	1.00716	1.72942
	Elovl6	1.25324	1.02978	0.964375	1.00603	0.988742	0.89751	1.03431	0.877011		1.49796	1.27515	1.30526	1.16824	1.38543	1.32593	0.854894	2.03073
	Ppara	0.471787	0.944884	1.41933	1.16168	1.09268	1.36782	1.01927	0.925438		0.641361	1.10743	0.362958	0.927365	1.02731	0.701027	0.835209	0.720902
	Acadl	0.868004	1.07832	1.13403	1.07435	1.53772	1.25538	1.22529	0.874457		0.656617	0.555988	1.18246	0.457801	0.460134	0.398171	0.547574	0.675702
	Cpt1a	0.867736	0.756437	0.930423	1.23026	1.09527	1.36695	1.19606	1.136		0.502185	0.535995	1.3597	0.909382	0.443588	0.389841	0.509078	0.61862
	Cpt1b	1.42339	2.4657	1.45095	1.27103	0.872363	0.481853	0.573024	0.641416		2.34974	1.12194	0.858566	1.26517	1.2266	0.929805	1.03049	1.28165
	Hadha	0.840314	0.635663	1.07078	1.00301	1.17854	1.428	1.25035	0.840314		0.951758	0.724973	1.34786	0.807388	0.931525	0.958599	0.778985	0.751233

## Sheet: Sup_Fig3
	Sup_Figure 3a	Glucose metabolites
		Metabolite	Gpr146+/+							Gpr146-/-
		erythrose-4-phosphate	1.0569	1.16178	0.977626	1.44443	0.945101	0.816698	0.597459	0.744524	1.67376	1.39559	2.4229	1.69969	1.54905	2.24735
		hexose monophosphate	1.46839	1.14763	1.04647	1.33319	0.544567	0.916439	0.543303	1.10549	1.60491	1.48541	1.8796	1.38143	1.51584	2.70441
		fructose/glucose/galactose	0.924163	1.08287	1.02148	1.1947	0.922854	1.14509	0.708837	1.14402	1.38005	1.04085	1.22785	1.12819	1.25518	1.28464
	Sup_Figure 3b	Chow +/+	Chow -/-	HFD +/+	HFD -/-
		0.80101	4.03342	9.06816	7.26447
		5.33442	5.29785	11.5235	13.8005
		4.62073	4.71364	3.15547	8.06133
		1.76848	4.54468	5.24576	11.0348
		1.36526	2.71074	1.949	15.0123
		4.83477	7.88888	3.96006	4.5219
		4.31569	10.1327		11.9765
		2.29213	8.17058		16.1922
	Sup_Figure 3c	Chow +/+	Chow -/-	HFD +/+	HFD -/-
		8.83737	9.52429	7.75514	4.40697
		6.11612	8.9628	5.41202	1.17863
		8.10562	8.88468	7.42007	7.68007
		5.99684	10.1602	1.24389	2.86096
		9.45083	9.73503	5.14321	7.7931
		8.86988	8.80715	2.84715	3.8545
		6.19866	8.17048	1.75678	6.99359
		6.32812	10.3131	4.34366
	Sup_Figure 3d	Amino acid metabolite in whole body KO
		Metabolite	Gpr146+/+								Gpr146-/-
		glycine	0.814216	0.889258	0.97087	1.17256	1.03707	1.04086	1.07516		1.3728	0.930542	1.12832	1.08933	1.36803	0.889176	1.13819
		alanine	0.900926	0.98127	0.928002	1.15491	1.13053	0.990395	0.913965		1.59741	1.01142	0.85931	0.980288	1.17171	0.911289	1.36863
		serine	0.966349	0.954287	0.869835	1.10368	1.08541	0.963279	1.05716		1.27417	1.04214	1.09714	1.08362	0.987269	0.871104	1.01754
		threonine	0.894248	0.878887	0.97609	1.17257	1.0944	0.982185	1.00163		1.21748	1.08201	1.09938	0.980812	1.01306	0.887991	1.06798
		methionine	0.897814	0.849448	0.856105	1.24378	1.18848	0.899387	1.06498		1.25428	1.21172	1.13613	1.28186	1.08396	0.897713	1.14358
		aspartate	0.776835	1.81821	0.929942	0.834665	0.97601	1.06401	0.600332		1.65078	0.757	0.749861	0.710575	0.819611	1.30256	0.697965
		glutamate	1.41438	1.45454	0.815315	0.714235	0.859143	1.23392	0.508471		0.90558	0.638403	0.676228	0.769211	0.466647	1.00529	0.565275
		asparagine	1.05855	0.884943	0.926644	1.20318	1.10608	0.925583	0.895013		1.45337	1.07993	1.1657	1.07977	1.0488	0.855545	1.09799
		glutamine	0.856226	1.00151	1.17087	0.890488	1.07657	1.27953	0.724807		0.717246	0.937593	0.904332	0.805063	1.15693	1.04668	1.02836
		histidine	0.71625	0.999673	1.01304	1.06373	1.0534	1.16055	0.993361		1.2294	1.29273	1.32897	1.39254	1.521	1.06366	1.09602
		cysteine	1.25803	1.29221	0.974964	0.842182	1.0557	1.33309	0.243828		2.38564	1.77637	1.03187	1.64239	1.59878	1.177	1.16773
		arginine	1.26691	1.15884	0.813637	0.923663	1.00413	1.15455	0.678275		1.11152	1.02226	0.878456	0.755199	1.0788	0.919741	0.806684
		lysine	0.787635	0.858976	1.01716	1.19206	1.13421	0.952216	1.05775		1.24584	1.15284	1.15231	1.19196	1.20018	0.998463	1.30814
		valine	0.850477	0.782869	1.05207	1.29132	1.0678	0.976231	0.979233		1.42291	1.3658	1.24876	1.27631	1.38453	0.967069	1.29311
		leucine	0.834635	0.811844	0.957945	1.31758	1.13241	0.941983	1.0036		1.24707	1.28433	1.14704	1.2504	1.20388	0.955704	1.18749
		isoleucine	0.866029	0.925343	0.989207	1.24815	1.0559	0.94633	0.969038		1.30327	1.25355	1.11055	1.27315	1.2997	0.944619	1.26183
		phenylalanine	1.01618	0.880745	0.999661	1.32181	0.99122	0.846519	0.943861		1.51432	1.28437	1.34194	1.13127	1.02932	0.919949	1.1272
		tyrosine	0.949068	0.846927	0.880732	1.20112	1.15884	0.952353	1.01097		1.18316	1.08058	0.997546	1.1696	1.0966	0.925353	1.12026
		tryptophan	1.15583	0.895551	0.868451	1.09268	1.01159	1.0238	0.952099		1.29007	1.07462	1.07047	1.11645	1.05072	0.906125	1.05676
		proline	1.03446	0.837857	0.835178	1.17415	1.08644	1.00833	1.02358		1.38274	1.09855	1.04269	1.03303	0.987289	0.881626	1.07965
	Sup_Figure 3e	RER (dark) for whole body KO on chow
		GPR146+/+	GPR146-/-
		0.855055	0.885676
		0.862013	0.883078
		0.832475	0.887111
		0.848338	0.880202
		0.879522	0.899843
		0.859082	0.897076
		0.876393	0.841616
		0.867159	0.874967
	Sup_Figure 3f	RER(light) for whole body KO on chow
		GPR146+/+	GPR146-/-
		0.820836	0.874959
		0.823836	0.843564
		0.797131	0.841201
		0.810266	0.791395
		0.810467	0.831005
		0.822039	0.861001
		0.83571	0.784989
		0.819211	0.824129
	Sup_Figure 3g	Lean mass for whole body KO on chow
		GPR146+/+	GPR146-/-
		29.36	27.3
		27.47	29.66
		27.03	30.96
		28.08	29.71
		25.71	30.21
		28.36	31.96
		29.51	30.4
		29.83	28.54
	Sup_Figure 3h	Fat mass for whole body KO on chow
		GPR146+/+	GPR146-/-
		1.72	3.23
		4.79	2.76
		4.45	2.82
		3.19	2.78
		2.45	2.77
		2.92	2.76
		2.75	2.73
		1.26	2.15

[truncated: 8 more sheets: Sup_Fig4, Sup_Fig5, Sup_Fig6, Sup_Fig.7, Sup_Fig.8, Sup_Fig.9, Sup_Fig.10, Sup_Fig11]
